# Supplementary material for: Novel Method for Analysis of Allele Specific Expression in Triploid Oryzias latipes Reveals Consistent Pattern of Allele Exclusion
Source: PLoS One. 2014 Jun 19;9(6):e100250. doi: 10.1371/journal.pone.0100250 (PMC4063754; doi:10.1371/journal.pone.0100250)
Supplement: Table S1 — Primers for dSNP validation. Primers used for validation of dSNPs by Sanger sequencing are listed along with the gene and transcript IDs and other descriptive information from ENSEMBL version 65. The quadrants listed are a reference to those defined in Figure 6. (XLSX) [file pone.0100250.s003.xlsx]

## Sheet: Folha1
ENST	Quadrant	ENSG	EXT_Name	Description	PF	PR	TA
ENSORLT00000001009	III	ENSORLG00000000823	OLA.4344-201	0	GGATGTGAACGGGAAGGAT	GGCTGAGGAGCTTCTTGATG	57º
ENSORLT00000013099	III	ENSORLG00000010454	ANXA3	annexin A3 [Source:HGNC Symbol;Acc:541]	TCTGCAGGAGAGCATTGAAA	GTTGGTCAGTCAGCATCCAA	55º
ENSORLT00000024856	III	ENSORLG00000020026	MT-CO2	mitochondrially encoded cytochrome c oxidase II [Source:HGNC Symbol;Acc:7421]	GATGCAGCTTCACCCGTTAT	CGGTATACTCATAACTTCAATACCAC	55º
ENSORLT00000008958	I	ENSORLG00000007138	PXMP2	peroxisomal membrane protein 2, 22kDa [Source:HGNC Symbol;Acc:9716]	CAAAATTGGAACCCCAGCTA	CCTCCCATCCTTTAGCTTCC	55º
ENSORLT00000014111	I	ENSORLG00000011257	EIF4EBP1 (2 of 2)	eukaryotic translation initiation factor 4E binding protein 1 [Source:HGNC Symbol;Acc:3288]	CACCACGAGCCTGGAGAT	GGGAGGTTATTGGGAGGTGT	55º
ENSORLT00000013388	0	ENSORLG00000010680	A0FDJ6_ORYLA	60S ribosomal protein L8 [Source:RefSeq peptide;Acc:NP_001098379]	TCAAGGGGATTGTGAAGGAC	CAGCAACCACACCGACAAC	57º
ENSORLT00000012489	I	ENSORLG00000009954	0	0	GATCGTGTCGAGCACAAAGA	TCGTTCACACAAAGTGGATCA	57º
