# Supplementary material for: Novel Method for Analysis of Allele Specific Expression in Triploid Oryzias latipes Reveals Consistent Pattern of Allele Exclusion
Source: PLoS One. 2014 Jun 19;9(6):e100250. doi: 10.1371/journal.pone.0100250 (PMC4063754; doi:10.1371/journal.pone.0100250)
Supplement: Table S2 — Confirmation of dSNPs by Sanger sequencing. This table lists the Sanger sequencing results of dSNP sites from seven transcripts and whether or not they confirm the consensus nucleotide calls made by VarScan using RNAseq data. In total 32 out of 36 dSNPs are confirmed. The four misses were shown to be heterozygous in the parental strains by Sanger sequencing. (XLSX) [file pone.0100250.s004.xlsx]

## Sheet: Folha1
			Sanger Sequencing Call
ENST	EXT_Name		HNI	OR	SOK	Tri-hyb A	Tri-hyb B		RNA-Seq SNP Call
ENSORLT00000001009	OLA.4344-201	249	A	A	T	W	W	confirm	HNI-II:Co:A	OR:Co:A	SOK:Un:T
		327	C	T	C	Y	Y	confirm	HNI-II:Co:C	OR:Un:T	SOK:Co:C
		342	T	C	C	C	C	confirm	HNI-II:Un:T	OR:Co:C	SOK:Co:C
ENSORLT00000013099	ANXA3	412	T	T	C	Y	Y	confirm	HNI-II:Co:T	OR:Co:T	SOK:Un:C
		439	A	C	C	M	M	confirm	HNI-II:Un:A	OR:Co:C	SOK:Co:C
		440	C	A	A	M	M	confirm	HNI-II:Un:C	OR:Co:A	SOK:Co:A
		520	C	G	G	S	S	confirm	HNI-II:Un:C	OR:Co:G	SOK:Co:G
		550	C	T	C	C	C	confirm	HNI-II:Co:C	OR:Un:T	SOK:Co:C
		582	G	T	T	K	K	confirm	HNI-II:Un:G	OR:Co:T	SOK:Co:T
		583	C	G	G	S	S	confirm	HNI-II:Un:C	OR:Co:G	SOK:Co:G
ENSORLT00000024856	MT-CO2	274	T/c	C	C	C	C	confirm	HNI-II:Un:T	OR:Co:C	SOK:Co:C
		276	A	A	G	A	A	confirm	HNI-II:Co:A	OR:Co:A	SOK:Un:G
		294	T	T	C	T	T	confirm	HNI-II:Co:T	OR:Co:T	SOK:Un:C
		303	A/g	G	G	G	G	confirm	HNI-II:Un:A	OR:Co:G	SOK:Co:G
ENSORLT00000008958	PXMP2	330	C	T	C	Y	Y	confirm	HNI-II:Co:C	OR:Un:T	SOK:Co:C
		365	A	C	C	C	C	confirm	HNI-II:Un:A	OR:Co:C	SOK:Co:C
		386	C	C	G	S	S	confirm	HNI-II:Co:C	OR:Co:C	SOK:Un:G
		411	C	C	T	Y	Y	confirm	HNI-II:Co:C	OR:Co:C	SOK:Un:T
ENSORLT00000014111	EIF4EBP1 (2 of 2)	108	A	G	G	R	R	confirm	HNI-II:Un:A	OR:Co:G	SOK:Co:G
		111	A	G	A	R	R	confirm	HNI-II:Co:A	OR:Un:G	SOK:Co:A
		123	C	C	T	C	C	confirm	HNI-II:Co:C	OR:Co:C	SOK:Un:T
ENSORLT00000013388	A0FDJ6_ORYLA	253	T	T	C	Y	Y	confirm	HNI-II:Co:T	OR:Co:T	SOK:Un:C
		296	C	C	T	Y	Y	confirm	HNI-II:Co:C	OR:Co:C	SOK:Un:T
		347	G	A/r	G	R	R	miss	HNI-II:Co:G	OR:Un:A	SOK:Co:G
		377	A	C	C	M	M	confirm	HNI-II:Un:A	OR:Co:C	SOK:Co:C
		491	C	C	T	Y	Y	confirm	HNI-II:Co:C	OR:Co:C	SOK:Un:T
		497	C	A	A	M	M	confirm	HNI-II:Un:C	OR:Co:A	SOK:Co:A
		500	A	G	A	R	R	confirm	HNI-II:Co:A	OR:Un:G	SOK:Co:A
ENSORLT00000012489		1547	T	T	G	K	K	confirm	HNI-II:Co:T	OR:Co:T	SOK:Un:G
		1555	C	C	A	M	M	confirm	HNI-II:Co:C	OR:Co:C	SOK:Un:A
		1579	A	C	C	M	M	confirm	HNI-II:Un:A	OR:Co:C	SOK:Co:C
		1721	G	G	A	R	R	confirm	HNI-II:Co:G	OR:Co:G	SOK:Un:A
		1746	T	A	A	W	W	confirm	HNI-II:Un:T	OR:Co:A	SOK:Co:A
		1753	G	T/g	G	K	G	miss	HNI-II:Co:G	OR:Un:T	SOK:Co:G
		1804	A	A	G	R	R	confirm	HNI-II:Co:A	OR:Co:A	SOK:Un:G
		1827	C	C	T	Y	Y	confirm	HNI-II:Co:C	OR:Co:C	SOK:Un:T
							confirm	34	0.944444
							miss	2	0.0555556
							total	36

## Sheet: Folha2
ENSORLT00000001009	249	CDS_ENSORLG00000000823	HNI-II:Co:A	OR:Co:A	SOK:Un:T
ENSORLT00000001009	327	CDS_ENSORLG00000000823	HNI-II:Co:C	OR:Un:T	SOK:Co:C
ENSORLT00000001009	342	CDS_ENSORLG00000000823	HNI-II:Un:T	OR:Co:C	SOK:Co:C
ENSORLT00000013099	26	3pUTR_ENSORLG00000010454	HNI-II:Co:G	OR:Co:N	SOK:Co:N
ENSORLT00000013099	74	3pUTR_ENSORLG00000010454	HNI-II:Co:G	OR:Co:N	SOK:Co:N
ENSORLT00000013099	155	3pUTR_ENSORLG00000010454	HNI-II:Co:A	OR:Co:G	SOK:Co:N
ENSORLT00000013099	169	CDS_ENSORLG00000010454	HNI-II:Co:T	OR:Co:T	SOK:Co:N
ENSORLT00000013099	209	CDS_ENSORLG00000010454	HNI-II:Co:A	OR:Co:G	SOK:Co:N
ENSORLT00000013099	237	CDS_ENSORLG00000010454	HNI-II:Co:A	OR:Co:A	SOK:Co:N
ENSORLT00000013099	332	CDS_ENSORLG00000010454	HNI-II:Co:T	OR:Co:A	SOK:Co:N
ENSORLT00000013099	412	CDS_ENSORLG00000010454	HNI-II:Co:T	OR:Co:T	SOK:Un:C
ENSORLT00000013099	439	CDS_ENSORLG00000010454	HNI-II:Un:A	OR:Co:C	SOK:Co:C
ENSORLT00000013099	440	CDS_ENSORLG00000010454	HNI-II:Un:C	OR:Co:A	SOK:Co:A
ENSORLT00000013099	520	CDS_ENSORLG00000010454	HNI-II:Un:C	OR:Co:G	SOK:Co:G
ENSORLT00000013099	550	CDS_ENSORLG00000010454	HNI-II:Co:C	OR:Un:T	SOK:Co:C
ENSORLT00000013099	582	CDS_ENSORLG00000010454	HNI-II:Un:G	OR:Co:T	SOK:Co:T
ENSORLT00000013099	583	CDS_ENSORLG00000010454	HNI-II:Un:C	OR:Co:G	SOK:Co:G
ENSORLT00000013099	709	CDS_ENSORLG00000010454	HNI-II:Co:A	OR:Co:N	SOK:Co:N
ENSORLT00000024856	69	3pUTR_ENSORLG00000020026	HNI-II:Un:C	OR:Co:T	SOK:Co:T
ENSORLT00000024856	108	3pUTR_ENSORLG00000020026	HNI-II:Co:C	OR:Un:T	SOK:Co:C
ENSORLT00000024856	114	3pUTR_ENSORLG00000020026	HNI-II:Co:T	OR:Un:C	SOK:Co:T
ENSORLT00000024856	180	3pUTR_ENSORLG00000020026	HNI-II:Co:N	OR:Co:A	SOK:Co:N
ENSORLT00000024856	201	3pUTR_ENSORLG00000020026	HNI-II:Un:0	OR:Co:G	SOK:Co:N
ENSORLT00000024856	204	3pUTR_ENSORLG00000020026	HNI-II:Un:0	OR:Co:C	SOK:Co:N
ENSORLT00000024856	259	3pUTR_ENSORLG00000020026	HNI-II:Co:C	OR:Co:C	SOK:Co:N
ENSORLT00000024856	274	3pUTR_ENSORLG00000020026	HNI-II:Un:T	OR:Co:C	SOK:Co:C
ENSORLT00000024856	276	3pUTR_ENSORLG00000020026	HNI-II:Co:A	OR:Co:A	SOK:Un:G
ENSORLT00000024856	294	3pUTR_ENSORLG00000020026	HNI-II:Co:T	OR:Co:T	SOK:Un:C
ENSORLT00000024856	303	CDS_ENSORLG00000020026	HNI-II:Un:A	OR:Co:G	SOK:Co:G
ENSORLT00000024856	307	CDS_ENSORLG00000020026	HNI-II:Co:N	OR:Co:G	SOK:Co:G
ENSORLT00000024856	309	CDS_ENSORLG00000020026	HNI-II:Co:N	OR:Co:G	SOK:Co:A
ENSORLT00000024856	324	CDS_ENSORLG00000020026	HNI-II:Co:C	OR:Co:T	SOK:Co:N
ENSORLT00000024856	341	CDS_ENSORLG00000020026	HNI-II:Co:T	OR:Co:T	SOK:Co:N
ENSORLT00000024856	342	CDS_ENSORLG00000020026	HNI-II:Co:A	OR:Co:G	SOK:Co:N
ENSORLT00000024856	377	CDS_ENSORLG00000020026	HNI-II:Co:N	OR:Co:A	SOK:Co:N
ENSORLT00000024856	379	CDS_ENSORLG00000020026	HNI-II:Co:N	OR:Co:T	SOK:Co:N
ENSORLT00000024856	408	CDS_ENSORLG00000020026	HNI-II:Co:A	OR:Co:G	SOK:Co:N
ENSORLT00000024856	415	CDS_ENSORLG00000020026	HNI-II:Co:A	OR:Co:A	SOK:Co:N
ENSORLT00000024856	423	CDS_ENSORLG00000020026	HNI-II:Co:T	OR:Co:C	SOK:Co:N
ENSORLT00000024856	433	CDS_ENSORLG00000020026	HNI-II:Co:G	OR:Co:G	SOK:Co:N
ENSORLT00000024856	434	CDS_ENSORLG00000020026	HNI-II:Co:G	OR:Co:G	SOK:Co:N
ENSORLT00000024856	435	CDS_ENSORLG00000020026	HNI-II:Co:A	OR:Co:A	SOK:Co:N
ENSORLT00000024856	438	CDS_ENSORLG00000020026	HNI-II:Co:G	OR:Co:A	SOK:Co:N
ENSORLT00000024856	454	CDS_ENSORLG00000020026	HNI-II:Un:0	OR:Co:A	SOK:Co:N
ENSORLT00000024856	458	CDS_ENSORLG00000020026	HNI-II:Un:0	OR:Co:W	SOK:Co:N
ENSORLT00000024856	461	CDS_ENSORLG00000020026	HNI-II:Co:N	OR:Co:C	SOK:Co:N
ENSORLT00000024856	465	CDS_ENSORLG00000020026	HNI-II:Co:N	OR:Co:C	SOK:Co:N
ENSORLT00000024856	492	CDS_ENSORLG00000020026	HNI-II:Co:A	OR:Co:C	SOK:Co:N
ENSORLT00000024856	495	CDS_ENSORLG00000020026	HNI-II:Co:C	OR:Co:T	SOK:Co:N
ENSORLT00000024856	501	CDS_ENSORLG00000020026	HNI-II:Co:C	OR:Co:T	SOK:Co:N
ENSORLT00000024856	525	CDS_ENSORLG00000020026	HNI-II:Co:T	OR:Co:A	SOK:Co:N
ENSORLT00000024856	549	CDS_ENSORLG00000020026	HNI-II:Un:G	OR:Co:A	SOK:Co:A
ENSORLT00000024856	552	CDS_ENSORLG00000020026	HNI-II:Co:T	OR:Co:T	SOK:Un:C
ENSORLT00000024856	561	CDS_ENSORLG00000020026	HNI-II:Co:T	OR:Co:T	SOK:Un:C
ENSORLT00000024856	570	CDS_ENSORLG00000020026	HNI-II:Un:C	OR:Co:T	SOK:Co:T
ENSORLT00000024856	597	CDS_ENSORLG00000020026	HNI-II:Co:T	OR:Co:T	SOK:Un:C
ENSORLT00000024856	603	CDS_ENSORLG00000020026	HNI-II:Co:T	OR:Co:C	SOK:Co:N
ENSORLT00000024856	605	CDS_ENSORLG00000020026	HNI-II:Co:T	OR:Co:T	SOK:Co:N
ENSORLT00000024856	611	CDS_ENSORLG00000020026	HNI-II:Co:T	OR:Co:T	SOK:Co:N
ENSORLT00000024856	637	CDS_ENSORLG00000020026	HNI-II:Co:0	OR:Un:G	SOK:Co:0
ENSORLT00000024856	651	5pUTR_ENSORLG00000020026	HNI-II:Co:0	OR:Un:T	SOK:Co:0
ENSORLT00000024856	654	5pUTR_ENSORLG00000020026	HNI-II:Co:0	OR:Un:C	SOK:Co:0
ENSORLT00000024856	655	5pUTR_ENSORLG00000020026	HNI-II:Co:0	OR:Un:W	SOK:Co:0
ENSORLT00000008958	42	CDS_ENSORLG00000007138	HNI-II:Un:T	OR:Co:G	SOK:Co:G
ENSORLT00000008958	90	CDS_ENSORLG00000007138	HNI-II:Un:A	OR:Co:T	SOK:Co:T
ENSORLT00000008958	170	CDS_ENSORLG00000007138	HNI-II:Co:T	OR:Co:T	SOK:Un:C
ENSORLT00000008958	208	CDS_ENSORLG00000007138	HNI-II:Co:G	OR:Co:G	SOK:Co:G
ENSORLT00000008958	256	CDS_ENSORLG00000007138	HNI-II:Co:G	OR:Co:G	SOK:Un:C
ENSORLT00000008958	322	CDS_ENSORLG00000007138	HNI-II:Co:T	OR:Co:T	SOK:Co:T
ENSORLT00000008958	330	CDS_ENSORLG00000007138	HNI-II:Co:C	OR:Un:T	SOK:Co:C
ENSORLT00000008958	365	CDS_ENSORLG00000007138	HNI-II:Un:A	OR:Co:C	SOK:Co:C
ENSORLT00000008958	386	CDS_ENSORLG00000007138	HNI-II:Co:C	OR:Co:C	SOK:Un:G
ENSORLT00000008958	411	CDS_ENSORLG00000007138	HNI-II:Co:C	OR:Co:C	SOK:Un:T
ENSORLT00000008958	519	CDS_ENSORLG00000007138	HNI-II:Co:T	OR:Co:T	SOK:Co:T
ENSORLT00000008958	621	CDS_ENSORLG00000007138	HNI-II:Co:G	OR:Un:A	SOK:Co:G
ENSORLT00000014111	108	CDS_ENSORLG00000011257	HNI-II:Un:A	OR:Co:G	SOK:Co:G
ENSORLT00000014111	111	CDS_ENSORLG00000011257	HNI-II:Co:A	OR:Un:G	SOK:Co:A
ENSORLT00000014111	123	CDS_ENSORLG00000011257	HNI-II:Co:C	OR:Co:C	SOK:Un:T
ENSORLT00000014111	249	CDS_ENSORLG00000011257	HNI-II:Un:A	OR:Co:C	SOK:Co:C
ENSORLT00000014111	252	CDS_ENSORLG00000011257	HNI-II:Co:T	OR:Co:T	SOK:Co:T
ENSORLT00000014111	264	CDS_ENSORLG00000011257	HNI-II:Co:C	OR:Un:T	SOK:Co:C
ENSORLT00000014111	312	CDS_ENSORLG00000011257	HNI-II:Co:T	OR:Co:T	SOK:Un:C
ENSORLT00000013388	52	3pUTR_ENSORLG00000010680	HNI-II:Co:A	OR:Co:A	SOK:Co:A
ENSORLT00000013388	56	3pUTR_ENSORLG00000010680	HNI-II:Co:A	OR:Co:A	SOK:Co:A
ENSORLT00000013388	224	CDS_ENSORLG00000010680	HNI-II:Co:T	OR:Co:T	SOK:Co:T
ENSORLT00000013388	227	CDS_ENSORLG00000010680	HNI-II:Co:C	OR:Un:G	SOK:Co:C
ENSORLT00000013388	241	CDS_ENSORLG00000010680	HNI-II:Co:T	OR:Co:T	SOK:Co:T
ENSORLT00000013388	253	CDS_ENSORLG00000010680	HNI-II:Co:T	OR:Co:T	SOK:Un:C
ENSORLT00000013388	296	CDS_ENSORLG00000010680	HNI-II:Co:C	OR:Co:C	SOK:Un:T
ENSORLT00000013388	336	CDS_ENSORLG00000010680	HNI-II:Co:T	OR:Co:T	SOK:Co:T
ENSORLT00000013388	342	CDS_ENSORLG00000010680	HNI-II:Co:A	OR:Co:A	SOK:Co:A
ENSORLT00000013388	347	CDS_ENSORLG00000010680	HNI-II:Co:G	OR:Un:A	SOK:Co:G
ENSORLT00000013388	361	CDS_ENSORLG00000010680	HNI-II:Co:T	OR:Co:T	SOK:Co:T
ENSORLT00000013388	366	CDS_ENSORLG00000010680	HNI-II:Co:A	OR:Co:A	SOK:Co:A
ENSORLT00000013388	377	CDS_ENSORLG00000010680	HNI-II:Un:A	OR:Co:C	SOK:Co:C
ENSORLT00000013388	415	CDS_ENSORLG00000010680	HNI-II:Co:T	OR:Co:T	SOK:Co:T
ENSORLT00000013388	452	CDS_ENSORLG00000010680	HNI-II:Co:A	OR:Co:A	SOK:Co:A
ENSORLT00000013388	484	CDS_ENSORLG00000010680	HNI-II:Co:A	OR:Co:A	SOK:Co:A
ENSORLT00000013388	491	CDS_ENSORLG00000010680	HNI-II:Co:C	OR:Co:C	SOK:Un:T
ENSORLT00000013388	493	CDS_ENSORLG00000010680	HNI-II:Co:A	OR:Co:A	SOK:Co:A
ENSORLT00000013388	496	CDS_ENSORLG00000010680	HNI-II:Co:C	OR:Co:C	SOK:Co:C
ENSORLT00000013388	497	CDS_ENSORLG00000010680	HNI-II:Un:C	OR:Co:A	SOK:Co:A
ENSORLT00000013388	500	CDS_ENSORLG00000010680	HNI-II:Co:A	OR:Un:G	SOK:Co:A
ENSORLT00000013388	538	CDS_ENSORLG00000010680	HNI-II:Co:T	OR:Co:T	SOK:Co:T
ENSORLT00000013388	540	CDS_ENSORLG00000010680	HNI-II:Co:A	OR:Co:A	SOK:Co:A
ENSORLT00000013388	603	CDS_ENSORLG00000010680	HNI-II:Co:A	OR:Co:A	SOK:Co:A
ENSORLT00000013388	604	CDS_ENSORLG00000010680	HNI-II:Co:T	OR:Co:T	SOK:Co:T
ENSORLT00000013388	624	CDS_ENSORLG00000010680	HNI-II:Co:T	OR:Co:T	SOK:Co:T
ENSORLT00000013388	654	CDS_ENSORLG00000010680	HNI-II:Co:T	OR:Co:T	SOK:Co:T
ENSORLT00000013388	724	CDS_ENSORLG00000010680	HNI-II:Co:T	OR:Co:T	SOK:Co:T
ENSORLT00000013388	725	CDS_ENSORLG00000010680	HNI-II:Un:T	OR:Co:C	SOK:Co:C
ENSORLT00000013388	729	CDS_ENSORLG00000010680	HNI-II:Co:A	OR:Co:A	SOK:Co:A
ENSORLT00000013388	730	CDS_ENSORLG00000010680	HNI-II:Co:A	OR:Co:A	SOK:Co:A
ENSORLT00000013388	764	CDS_ENSORLG00000010680	HNI-II:Co:T	OR:Co:T	SOK:Co:T
ENSORLT00000013388	779	CDS_ENSORLG00000010680	HNI-II:Un:T	OR:Co:C	SOK:Co:C
ENSORLT00000013388	809	CDS_ENSORLG00000010680	HNI-II:Co:T	OR:Co:T	SOK:Co:T
ENSORLT00000013388	826	CDS_ENSORLG00000010680	HNI-II:Co:A	OR:Co:A	SOK:Co:A
ENSORLT00000013388	837	CDS_ENSORLG00000010680	HNI-II:Co:A	OR:Co:A	SOK:Co:A
ENSORLT00000013388	845	5pUTR_ENSORLG00000010680	HNI-II:Co:G	OR:Co:G	SOK:Co:G
ENSORLT00000013388	846	5pUTR_ENSORLG00000010680	HNI-II:Co:T	OR:Co:T	SOK:Co:T
ENSORLT00000013388	848	5pUTR_ENSORLG00000010680	HNI-II:Co:G	OR:Co:G	SOK:Co:G
ENSORLT00000013388	849	5pUTR_ENSORLG00000010680	HNI-II:Co:C	OR:Co:C	SOK:Co:C
ENSORLT00000013388	850	5pUTR_ENSORLG00000010680	HNI-II:Co:T	OR:Co:T	SOK:Co:T
ENSORLT00000013388	879	5pUTR_ENSORLG00000010680	HNI-II:Co:M	OR:Co:M	SOK:Co:M
ENSORLT00000013388	880	5pUTR_ENSORLG00000010680	HNI-II:Co:R	OR:Co:R	SOK:Co:R
ENSORLT00000013388	882	5pUTR_ENSORLG00000010680	HNI-II:Co:A	OR:Co:M	SOK:Co:A
ENSORLT00000013388	883	5pUTR_ENSORLG00000010680	HNI-II:Co:N	OR:Co:C	SOK:Co:A
ENSORLT00000012489	105	3pUTR_ENSORLG00000009954	HNI-II:Co:A	OR:Co:A	SOK:Un:G
ENSORLT00000012489	129	3pUTR_ENSORLG00000009954	HNI-II:Co:C	OR:Co:Y	SOK:Co:C
ENSORLT00000012489	150	3pUTR_ENSORLG00000009954	HNI-II:Co:A	OR:Co:R	SOK:Co:G
ENSORLT00000012489	156	3pUTR_ENSORLG00000009954	HNI-II:Co:G	OR:Co:G	SOK:Un:T
ENSORLT00000012489	183	3pUTR_ENSORLG00000009954	HNI-II:Co:G	OR:Co:R	SOK:Co:G
ENSORLT00000012489	207	3pUTR_ENSORLG00000009954	HNI-II:Co:A	OR:Co:A	SOK:Un:G
ENSORLT00000012489	253	CDS_ENSORLG00000009954	HNI-II:Un:T	OR:Co:C	SOK:Co:C
ENSORLT00000012489	258	CDS_ENSORLG00000009954	HNI-II:Co:C	OR:Co:S	SOK:Co:G
ENSORLT00000012489	295	CDS_ENSORLG00000009954	HNI-II:Co:C	OR:Co:C	SOK:Un:T
ENSORLT00000012489	387	CDS_ENSORLG00000009954	HNI-II:Un:A	OR:Co:G	SOK:Co:G
ENSORLT00000012489	394	CDS_ENSORLG00000009954	HNI-II:Co:T	OR:Co:T	SOK:Co:T
ENSORLT00000012489	432	CDS_ENSORLG00000009954	HNI-II:Co:T	OR:Co:T	SOK:Co:T
ENSORLT00000012489	438	CDS_ENSORLG00000009954	HNI-II:Co:C	OR:Co:Y	SOK:Co:C
ENSORLT00000012489	506	CDS_ENSORLG00000009954	HNI-II:Co:A	OR:Co:A	SOK:Co:A
ENSORLT00000012489	558	CDS_ENSORLG00000009954	HNI-II:Un:C	OR:Co:T	SOK:Co:T
ENSORLT00000012489	579	CDS_ENSORLG00000009954	HNI-II:Co:C	OR:Co:Y	SOK:Co:T
ENSORLT00000012489	742	CDS_ENSORLG00000009954	HNI-II:Co:T	OR:Co:Y	SOK:Co:T
ENSORLT00000012489	762	CDS_ENSORLG00000009954	HNI-II:Co:T	OR:Co:Y	SOK:Co:C
ENSORLT00000012489	839	CDS_ENSORLG00000009954	HNI-II:Co:T	OR:Co:T	SOK:Co:T
ENSORLT00000012489	945	CDS_ENSORLG00000009954	HNI-II:Co:C	OR:Co:C	SOK:Un:T
ENSORLT00000012489	946	CDS_ENSORLG00000009954	HNI-II:Co:A	OR:Co:A	SOK:Co:A
ENSORLT00000012489	977	CDS_ENSORLG00000009954	HNI-II:Co:T	OR:Co:T	SOK:Co:T
ENSORLT00000012489	1061	CDS_ENSORLG00000009954	HNI-II:Co:T	OR:Co:T	SOK:Co:T
ENSORLT00000012489	1137	CDS_ENSORLG00000009954	HNI-II:Co:T	OR:Co:T	SOK:Un:G
ENSORLT00000012489	1275	CDS_ENSORLG00000009954	HNI-II:Co:C	OR:Co:Y	SOK:Co:C
ENSORLT00000012489	1317	CDS_ENSORLG00000009954	HNI-II:Co:A	OR:Co:A	SOK:Un:T
ENSORLT00000012489	1333	CDS_ENSORLG00000009954	HNI-II:Co:G	OR:Co:G	SOK:Un:C
ENSORLT00000012489	1352	CDS_ENSORLG00000009954	HNI-II:Co:A	OR:Co:A	SOK:Un:G
ENSORLT00000012489	1357	CDS_ENSORLG00000009954	HNI-II:Co:A	OR:Co:A	SOK:Co:A
ENSORLT00000012489	1382	CDS_ENSORLG00000009954	HNI-II:Co:T	OR:Co:T	SOK:Co:T
ENSORLT00000012489	1437	CDS_ENSORLG00000009954	HNI-II:Co:G	OR:Co:G	SOK:Un:T
ENSORLT00000012489	1447	CDS_ENSORLG00000009954	HNI-II:Co:G	OR:Co:G	SOK:Un:A
ENSORLT00000012489	1520	CDS_ENSORLG00000009954	HNI-II:Co:A	OR:Co:A	SOK:Co:A
ENSORLT00000012489	1539	CDS_ENSORLG00000009954	HNI-II:Co:A	OR:Co:R	SOK:Co:G
ENSORLT00000012489	1547	CDS_ENSORLG00000009954	HNI-II:Co:T	OR:Co:T	SOK:Un:G
ENSORLT00000012489	1555	CDS_ENSORLG00000009954	HNI-II:Co:C	OR:Co:C	SOK:Un:A
ENSORLT00000012489	1579	CDS_ENSORLG00000009954	HNI-II:Un:A	OR:Co:C	SOK:Co:C
ENSORLT00000012489	1609	CDS_ENSORLG00000009954	HNI-II:Co:A	OR:Co:A	SOK:Co:A
ENSORLT00000012489	1667	5pUTR_ENSORLG00000009954	HNI-II:Co:A	OR:Co:A	SOK:Co:A
ENSORLT00000012489	1668	5pUTR_ENSORLG00000009954	HNI-II:Co:A	OR:Co:A	SOK:Co:A
ENSORLT00000012489	1718	5pUTR_ENSORLG00000009954	HNI-II:Co:T	OR:Co:T	SOK:Co:T
ENSORLT00000012489	1721	5pUTR_ENSORLG00000009954	HNI-II:Co:G	OR:Co:G	SOK:Un:A
ENSORLT00000012489	1723	5pUTR_ENSORLG00000009954	HNI-II:Co:G	OR:Co:R	SOK:Co:A
ENSORLT00000012489	1724	5pUTR_ENSORLG00000009954	HNI-II:Co:T	OR:Co:T	SOK:Co:T
ENSORLT00000012489	1730	5pUTR_ENSORLG00000009954	HNI-II:Co:G	OR:Co:K	SOK:Co:G
ENSORLT00000012489	1746	5pUTR_ENSORLG00000009954	HNI-II:Un:T	OR:Co:A	SOK:Co:A
ENSORLT00000012489	1753	5pUTR_ENSORLG00000009954	HNI-II:Co:G	OR:Un:T	SOK:Co:G
ENSORLT00000012489	1780	5pUTR_ENSORLG00000009954	HNI-II:Co:A	OR:Co:A	SOK:Co:A
ENSORLT00000012489	1804	5pUTR_ENSORLG00000009954	HNI-II:Co:A	OR:Co:A	SOK:Un:G
ENSORLT00000012489	1827	5pUTR_ENSORLG00000009954	HNI-II:Co:C	OR:Co:C	SOK:Un:T
