# Supplementary material for: Novel Method for Analysis of Allele Specific Expression in Triploid Oryzias latipes Reveals Consistent Pattern of Allele Exclusion
Source: PLoS One. 2014 Jun 19;9(6):e100250. doi: 10.1371/journal.pone.0100250 (PMC4063754; doi:10.1371/journal.pone.0100250)
Supplement: Table S3 — Allele specific expression values. This table lists allele specific expression values for trpA and trpB and whole gene expression for the three parental line samples as calculated by our methods. The non-bold text in blue, green, and red colored cells lists the expression values detected for HNI-II, OR, and SOK alleles respectively for trpA and trpB. The bold text lists whole gene expression values for trpA, trpB, HNI-II, OR, and SOK as calculated by our software pipeline. The whole gene expression values are the sum of allele-specific expression for each transcript. ENSEMBL transcript IDs are used to identify each transcript. (TXT) [file pone.0100250.s005.txt]

ENST	TrpA_HNI	TrpA_OR	TrpA_SOK	TrpB_HNI	TrpB_OR	TrpB_SOK	HNI_TOT	OR_TOT	SOK_TOT	trpA_grp	trpB_grp	trpAB_grp	trpA.l2fc	trpB.l2fc	trpA_Cv	trpB_Cv	trpA.quad	trpB.quad	ensembl_gene_id	external_gene_id	description
ENSORLT00000000007	54.9953639984017	21.4574739948227	34.5294132044595	59.7372575082577	26.9599625039847	31.996774284326	69.2401371819335	87.3886323604172	79.0750606652378	Spread	Spread	Spread	0.498316270486414	0.595234237066168	0.456944525982404	0.446119446042396	0	0	ENSORLG00000000005	cyp20a1	cytochrome P450, family 20, subfamily A, polypeptide 1 [Source:ZFIN;Acc:ZDB-GENE-040426-2646]
ENSORLT00000000009	30.0845808735182	40.7991115659637	46.0144810731766	19.9827358694387	33.4377536332974	37.4402680709799	55.9534699006369	140.271000818596	78.5026928545912	Even	Even	Even	0.35221532568481	-0.0113078234471608	0.208427721466756	0.301956637938437	0	0	ENSORLG00000000008	tmem237b	transmembrane protein 237b [Source:ZFIN;Acc:ZDB-GENE-040912-63]
ENSORLT00000000012	120.823954932867	262.304334069367	193.067125808524	105.874293714275	181.564154252745	173.994595152844	513.554623071574	415.95360030712	1141.10941223451	Spread	Spread	Spread	-0.260468581361185	-0.58090544257462	0.36834124186612	0.271024712401929	0	0	ENSORLG00000000010	slc22a18	solute carrier family 22 (organic cation transporter), member 18 [Source:ZFIN;Acc:ZDB-GENE-051120-165]
ENSORLT00000000031	18.4654502151964	12.0464507117362	30.2087415917149	6.43072064106671	6.72717493081031	9.05097022148924	16.1743643272055	26.1865833784697	60.7020490766626	Even	Even	Even	0.821695014889532	-0.629356325557763	0.455049309333554	0.193827915892107	0	0	ENSORLG00000000024	ALS2 (1 of 2)	amyotrophic lateral sclerosis 2 (juvenile) [Source:HGNC Symbol;Acc:443]
ENSORLT00000000039	9.90668320318579	11.0408372291055	13.8413536589611	13.6308794187524	16.8133485239354	14.9664860055268	54.9915040989723	26.1907439148166	35.0770475859151	Even	Even	Even	-0.155685678505637	0.228721052253569	0.174649915357139	0.105574043584209	0	0	ENSORLG00000000029	zgc:171298	zgc:171298 [Source:ZFIN;Acc:ZDB-GENE-080214-4]
ENSORLT00000000042	46.6532253966959	62.4535056202544	52.3693550543772	41.0758497300712	56.2755803539422	58.5727982018637	142.068135849239	191.584085324074	134.989232101725	Even	Even	Even	0.0477984522073391	-0.0026769528481946	0.148631351670965	0.182941726916656	0	0	ENSORLG00000000034	cttn	cortactin [Source:ZFIN;Acc:ZDB-GENE-040715-3]
ENSORLT00000000054	7.81821614623268	8.58676534134837	11.2071371481903	10.7189971520653	7.7647744858399	10.5076730669318	23.707260039048	24.1786797072637	24.3274428089629	Even	Even	Even	0.197997867126382	0.26832350688956	0.193044104602138	0.170533894648342	0	0	ENSORLG00000000045		Uncharacterized protein [Source:UniProtKB/TrEMBL;Acc:H2L2V4]
ENSORLT00000000055	124.18837845735	94.0881618202096	221.335597165847	43.3639512710126	73.7583307766312	108.975918731976	655.228466805163	443.079653502195	506.040296676167	Spread	Spread	Spread	-0.282721861806251	-1.24200356903153	0.453826357031602	0.435680384986801	0	II	ENSORLG00000000046	tuba8l2	tubulin, alpha 8 like 2 [Source:ZFIN;Acc:ZDB-GENE-040426-1646]
ENSORLT00000000076	46.5609933322923	45.3955969945758	32.131416951492	42.9271392211671	54.9806688176433	37.4803866286728	140.793954486556	124.63717151462	61.3701077151155	Even	Even	Even	0.187912761067268	0.313651017779679	0.193790840493665	0.198442282993319	0	0	ENSORLG00000000063	oleed	embryonic ectoderm development protein [Source:RefSeq peptide;Acc:NP_001098326]
ENSORLT00000000081	16.9577782729535	14.8680757619052	15.7798857602465	11.2390623349385	7.08221670111023	8.64326447348065	69.7175694391319	29.2317320960723	36.1746502186464	Even	Even	Even	0.0798865086573956	-0.740185409968712	0.0660217121050064	0.23361543542164	0	0	ENSORLG00000000066	pwp2h	PWP2 periodic tryptophan protein homolog (yeast) [Source:ZFIN;Acc:ZDB-GENE-021031-3]
ENSORLT00000000087	38.4126565388933	27.5792956379102	39.243321817642	21.6751741297682	17.710724126658	23.4028555227729	62.5734043445939	66.5794374606708	61.0543097926204	Even	Even	Even	0.731009374771364	-0.0140309070428177	0.185518689773698	0.139438649608824	0	0	ENSORLG00000000074	ck2a2a	casein kinase 2 alpha 2a [Source:ZFIN;Acc:ZDB-GENE-990415-28]
ENSORLT00000000101	35.6858429753055	21.7211064872305	25.6118710854203	33.5500886872208	21.5490307955483	23.7222524854875	124.349373608655	108.100659305488	65.6955085837935	Even	Even	Even	-0.259543921210133	-0.334395495557761	0.260431465790038	0.243377868097192	0	0	ENSORLG00000000084	psmd13	proteasome (prosome, macropain) 26S subunit, non-ATPase, 13 [Source:ZFIN;Acc:ZDB-GENE-040426-1004]
ENSORLT00000000105	21.2062930171229	10.3853560591592	9.59815367130091	19.7281539425572	12.8408432332115	11.1539295900622	38.6011752944702	44.4360601902452	31.7941270523869	Even	Even	Even	0.105804901054379	0.191907660405019	0.472447214626813	0.311668783251547	0	0	ENSORLG00000000086	sirt3	sirtuin (silent mating type information regulation 2 homolog) 3 (S. cerevisiae) [Source:ZFIN;Acc:ZDB-GENE-070112-1762]
ENSORLT00000000111	1.65931633319708	2.83826538791409	1.8963615236538	2.07677212120137	2.16425311059042	1.36814379606171	5.30476505217961	21.8536905160824	7.89022346258353	Even	Even	Even	-0.869619726662469	-1.05853860674716	0.292591430301339	0.233498243919007	0	II	ENSORLG00000000087	hug	HuG [Source:ZFIN;Acc:ZDB-GENE-000210-17]
ENSORLT00000000112	3.57498856900066	7.86840175922046	8.4724043605788	5.91572001766064	5.24554187052439	7.2558381707842	24.1709500135754	35.343225558463	18.3268234422934	Even	Even	Even	-0.381654677216748	-0.49452181135097	0.402237989770509	0.166733760013781	0	0	ENSORLG00000000087	hug	HuG [Source:ZFIN;Acc:ZDB-GENE-000210-17]
ENSORLT00000000116	7.83677104416661	6.29118008279283	7.27377996833424	10.2392850052383	12.032745607567	9.18118418420287	23.9812971822025	29.8829535355568	37.1675202638498	Even	Even	Even	-0.503680152375171	0.0517998336394421	0.109649694761424	0.137489630025301	0	0	ENSORLG00000000093	stx6	syntaxin 6 [Source:ZFIN;Acc:ZDB-GENE-030131-858]
ENSORLT00000000122	5.50382017786749	6.95581484321278	7.05869139485272	13.0756562660025	23.0208780033118	10.6258320887792	51.2819629995357	36.1219580516683	55.9244299220816	Even	Even	Even	-1.29146024795474	-0.0321762588032686	0.133648271849498	0.421492556822613	II	0	ENSORLG00000000099	ACVR2	Uncharacterized protein [Source:UniProtKB/TrEMBL;Acc:H2L316]
ENSORLT00000000131	39.9967132100163	24.3350627051905	20.600101853582	41.8299921369977	27.0786101485766	29.0780294309082	69.4807511081759	63.9374135206096	85.0017303958269	Even	Even	Even	0.222236281102171	0.428515070321225	0.36351386598421	0.244999450998836	0	0	ENSORLG00000000105	tmem259	transmembrane protein 259 [Source:ZFIN;Acc:ZDB-GENE-080225-14]
ENSORLT00000000136	2.33247885609799	3.82890585361276	2.18478077063783	3.20657843858075	4.20863420063724	1.79117467467597	5.65619446181786	10.9165993439887	10.4444955209293	Even	Even	Even	-0.109735003609127	0.0317866092351916	0.326953290844012	0.3957921111543	0	0	ENSORLG00000000107	PPIP5K1 (1 of 2)	diphosphoinositol pentakisphosphate kinase 1 [Source:HGNC Symbol;Acc:29023]
ENSORLT00000000149	363.54279372288	111.046479277738	165.367560159845	213.81334752058	185.812785256259	150.225603287335	749.955370431638	571.319865521095	390.605310739664	HNI Up	Spread	NA	0.165426965061883	-0.0535049718411158	0.62302291610054	0.1738789407524	0	0	ENSORLG00000000117	bzw1a (1 of 2)	basic leucine zipper and W2 domains 1a [Source:ZFIN;Acc:ZDB-GENE-030131-3951]
ENSORLT00000000151	52.7198491041335	53.5956932756	48.919559686841	54.482433312224	59.040985761014	50.4051430699119	98.9107078549032	155.041848163469	81.1742039482695	Even	Even	Even	0.474710429425661	0.553322854721922	0.0480395986422229	0.0790616786551581	0	0	ENSORLG00000000118	TRAPPC8	trafficking protein particle complex 8 [Source:HGNC Symbol;Acc:29169]
ENSORLT00000000154	21.8257046138344	11.516645925465	11.5491574653018	21.915842616191	10.0611123626934	8.2384895412225	70.5212166161089	25.3311727204361	18.0084430210866	Even	Even	Even	0.242205414780582	0.0835125213224314	0.397129103042106	0.554011239138217	0	0	ENSORLG00000000123	tubgcp4	tubulin, gamma complex associated protein 4 [Source:ZFIN;Acc:ZDB-GENE-081022-124]
ENSORLT00000000155	9.97383449867648	10.1889135663201	11.2826436558671	5.58667669074122	4.62955398496193	5.42583608419183	23.6942740737878	48.4440027026476	27.0886675200502	Even	Even	Even	-0.0729208179729018	-1.08033827948177	0.0669580917292476	0.0982951716198917	0	II	ENSORLG00000000126	cdkn2aip	CDKN2A interacting protein [Source:ZFIN;Acc:ZDB-GENE-041010-188]
ENSORLT00000000156	18.0576316921528	14.5974521974186	22.1208767502642	9.59111223959758	15.3076542371807	11.1499649186861	28.815428023842	55.0307510314425	39.8924311035005	Even	Even	Even	0.409281552006822	-0.194312838931279	0.206244042526655	0.245924400265511	0	0	ENSORLG00000000127		Uncharacterized protein [Source:UniProtKB/TrEMBL;Acc:H2L349]
ENSORLT00000000160	282.66597983697	88.0440317285579	210.525004805409	458.473789331844	243.240739051407	325.635993571263	377.473594725589	636.700049306947	354.737341314636	OR Down	Spread	NA	0.349127389137064	1.17086236269366	0.50783270437923	0.317118279005148	0	II	ENSORLG00000000125	aox1	aldehyde oxidase 1 [Source:ZFIN;Acc:ZDB-GENE-050208-742]
ENSORLT00000000166	13.3346462726178	13.7516937363019	23.5890585614703	5.85392531875536	5.98915896203779	7.95543052746581	19.2417346873739	27.0931173464602	23.3160181046114	Even	Even	Even	1.12610665516932	-0.229786665455468	0.343583506735317	0.178227180800601	II	0	ENSORLG00000000135	ahr2 (1 of 2)	aryl hydrocarbon receptor 2 [Source:ZFIN;Acc:ZDB-GENE-990714-16]
ENSORLT00000000174	10.3654054180383	11.8604413325207	8.45844037739614	9.85845729389518	12.8120063790805	10.7523427011173	39.5464605422973	35.3157090424974	44.4347515445302	Even	Even	Even	-0.374022337449119	-0.250689528342653	0.166712550875119	0.135952142722266	0	0	ENSORLG00000000138	cherp	calcium homeostasis endoplasmic reticulum protein [Source:ZFIN;Acc:ZDB-GENE-040407-1]
ENSORLT00000000180	5.99000037206816	5.47507162955095	5.42685620024888	4.01365427236172	5.17814752873368	5.18911818027761	26.0602675530999	46.9570545130163	22.9099660827468	Even	Even	Even	-0.92064475187507	-1.15282280071662	0.0554368655321083	0.140917908263912	0	II	ENSORLG00000000152	dohh	deoxyhypusine hydroxylase/monooxygenase [Source:ZFIN;Acc:ZDB-GENE-030131-451]
ENSORLT00000000190	25.820344145512	19.62205645098	20.5253314963808	16.4315928960068	17.9629192368983	12.4190035666543	68.591125662294	37.721901400523	65.1340125223579	Even	Even	Even	0.207031919986737	-0.287803471657447	0.152275738111378	0.183473065871879	0	0	ENSORLG00000000153	MIB2	mindbomb E3 ubiquitin protein ligase 2 [Source:HGNC Symbol;Acc:30577]
ENSORLT00000000192	16.7478876754727	12.9155119698109	11.3682215445063	14.9705749951879	12.4463519656697	14.5184153010539	43.8401175617391	65.0913750086076	31.9523970238318	Even	Even	Even	-0.194736082349477	-0.163305608761762	0.202492893439449	0.0962879973304019	0	0	ENSORLG00000000160	ubiad1	UbiA prenyltransferase domain containing 1 [Source:ZFIN;Acc:ZDB-GENE-030131-3205]
ENSORLT00000000193	0.0670843286609722	29.4704982010392	29.5921649701729	0.0476632685899441	33.1633913808045	17.5609146473537	44.0558078967481	49.3425524200528	52.2080471136289	HNI Down	HNI Down	HNI Down	0.284844679317124	0.06499278199184	0.863083333350362	0.978909191367623	I	I	ENSORLG00000000155	ZFC3H1	zinc finger, C3H1-type containing [Source:HGNC Symbol;Acc:28328]
ENSORLT00000000200	25.7529022344948	21.0959540045426	28.6760571963149	29.9312337724994	28.940398454035	28.4861986955895	68.650446219477	105.813856643702	115.763325733619	Even	Even	Even	-0.357197833964804	-0.147213424473817	0.151855436525201	0.0253762567831167	0	0	ENSORLG00000000162	stat1a	signal transduction and activation of transcription 1a [Source:ZFIN;Acc:ZDB-GENE-980526-499]
ENSORLT00000000208	3.84669606760446	7.6739727267431	5.72434777880326	6.73126058068286	10.590678426784	7.22768688675969	15.0941683796435	42.9086626040595	27.5014523201924	Even	Even	Even	-0.724854677048847	-0.215333152507018	0.332922460507373	0.25658065593012	0	0	ENSORLG00000000171	sgcb	sarcoglycan, beta (dystrophin-associated glycoprotein) [Source:ZFIN;Acc:ZDB-GENE-030131-6695]
ENSORLT00000000213	2.6566462827706	1.38145606704071	2.8503345351598	2.56212697089156	0	3.10767790372539	9.30534814040307	15.2060187618082	9.68288162249439	Even	Even	Even	-0.726542632655093	-1.00742019234928	0.347557359173209	0.877970002415589	0	III	ENSORLG00000000174	crtc3	CREB regulated transcription coactivator 3 [Source:ZFIN;Acc:ZDB-GENE-070712-2]
ENSORLT00000000219	17.9439805706236	23.471151308221	15.6938271954265	22.8200730621382	27.7649369879016	23.2073939318842	42.9422321178142	77.0928140789409	68.8840895953237	Even	Even	Even	-0.1410173463814	0.228737881069374	0.210233598015341	0.111797532348297	0	0	ENSORLG00000000180	si:dkey-5i22.6	si:dkey-5i22.6 [Source:ZFIN;Acc:ZDB-GENE-070912-571]
ENSORLT00000000220	12.634434046877	16.3900922203423	10.6124717511256	10.6556569065992	16.3120854425487	11.6173924059437	38.6950168951433	58.2285428609527	30.6115778916558	Even	Even	Even	-0.101012676452914	-0.139815233689989	0.221901948999795	0.235315212494677	0	0	ENSORLG00000000179	dcun1d4	DCN1, defective in cullin neddylation 1, domain containing 4 (S. cerevisiae) [Source:ZFIN;Acc:ZDB-GENE-041014-248]
ENSORLT00000000227	10.7782652616006	8.19718074393727	14.8592762195751	9.1905817383834	6.60816006455676	9.5582132215468	49.5511838760527	28.3938768009473	30.5158963445323	Even	Even	Even	-0.0956368551056353	-0.511759888858752	0.297836468713615	0.190200028440508	0	0	ENSORLG00000000181	cdk11b	cyclin-dependent kinase 11B [Source:ZFIN;Acc:ZDB-GENE-041212-74]
ENSORLT00000000238	13.0440915151273	14.1065763453496	14.2106727596985	13.2911969994753	8.48218522619747	9.28491765364551	57.5064551771209	41.5716163888657	34.6279937747189	Even	Even	Even	-0.107747558792846	-0.521051647152404	0.0468247034899603	0.248842973826364	0	0	ENSORLG00000000181	cdk11b	cyclin-dependent kinase 11B [Source:ZFIN;Acc:ZDB-GENE-041212-74]
ENSORLT00000000246	39.4548542465244	30.5353436548882	32.9515520587364	36.8323848242986	35.0721555631568	33.9960776590781	89.1054576479477	142.127890687977	92.736019018144	Even	Even	Even	-0.0690666930580344	-0.0281838969776603	0.134440545866103	0.0405617935865734	0	0	ENSORLG00000000204	nlk1	nemo like kinase, type 1 [Source:ZFIN;Acc:ZDB-GENE-040701-1]
ENSORLT00000000252	5.17215977600919	15.5118560972374	5.7359150776539	12.9803654297203	20.2149446941445	10.1743880536741	44.7214458647545	39.2999852226846	38.9431478598419	Even	Even	Even	-0.633581692222425	0.0814790148023534	0.660151809430735	0.358349213148702	0	0	ENSORLG00000000206		Uncharacterized protein [Source:UniProtKB/TrEMBL;Acc:H2L3D4]
ENSORLT00000000254	29.2766102257106	37.484240920355	42.9559033498428	29.0721727880222	43.3367415790715	43.0425318414094	83.098362448793	147.33922562787	75.6142608269811	Even	Even	Even	0.104970268946167	0.17847266223935	0.188260130756922	0.211830580791237	0	0	ENSORLG00000000203	mtch2	mitochondrial carrier homolog 2 [Source:ZFIN;Acc:ZDB-GENE-991008-9]
ENSORLT00000000257	5.83497370885502	5.68181628271381	5.87639262943624	8.17670846881192	12.4532837121587	11.3376706125463	25.9642517922905	48.5166700883767	26.0549286454297	Even	Even	Even	-0.946153701857263	-0.068062374106334	0.0176786645444448	0.208176843374739	0	0	ENSORLG00000000207	fam13b	family with sequence similarity 13, member B [Source:ZFIN;Acc:ZDB-GENE-030131-4913]
ENSORLT00000000265	14.2332233778007	28.2690340030826	46.2010897976811	22.666742518048	29.7287254059094	63.395815977353	196.247742817673	119.847022859451	496.468115718833	Spread	SOK Up	NA	-1.61045651166815	-1.22599030207565	0.541922860857407	0.563893685752946	II	II	ENSORLG00000000212	PRPSAP1 (1 of 2)	phosphoribosyl pyrophosphate synthetase-associated protein 1 [Source:HGNC Symbol;Acc:9466]
ENSORLT00000000271	189.453402769597	190.670234425552	146.149391202017	135.942904699838	141.683507586914	95.4674336537427	562.883251172665	547.129316267598	345.391087527159	Even	Spread	NA	0.117426525260534	-0.378846369468279	0.144564606489598	0.20254763778432	0	0	ENSORLG00000000221	HNRNPA0 (2 of 5)	heterogeneous nuclear ribonucleoprotein A0 [Source:HGNC Symbol;Acc:5030]
ENSORLT00000000272	29.3637019865015	72.2061878611457	65.8434761759365	36.5810930716164	84.0298565864381	71.4226691257454	142.455936421802	231.379696127447	120.907869044654	HNI Down	Spread	NA	0.0216964579998647	0.219640644585427	0.414273493623154	0.3839530675187	0	0	ENSORLG00000000218	cdipt	CDP-diacylglycerol--inositol 3-phosphatidyltransferase (phosphatidylinositol synthase) [Source:ZFIN;Acc:ZDB-GENE-040426-2536]
ENSORLT00000000283	10.4931174097976	10.8062147576819	8.11856369086292	11.1129654826577	12.8268742906562	6.06215437524366	27.3849759633394	27.1598224866124	27.5524533741214	Even	Even	Even	0.104322631819393	0.13268696741504	0.149877549555779	0.351662117892694	0	0	ENSORLG00000000228	TAOK2 (1 of 2)	TAO kinase 2 [Source:HGNC Symbol;Acc:16835]
ENSORLT00000000285	25.157892026008	26.4530313060978	22.9747407191905	38.7037483561725	31.9943825566427	27.0034227225967	77.4209773934813	81.1591913433045	79.3368017873786	Even	Even	Even	-0.0885254166288381	0.300957727424803	0.0707080784185845	0.180278302561669	0	0	ENSORLG00000000230	maea	macrophage erythroblast attacher [Source:ZFIN;Acc:ZDB-GENE-030131-294]
ENSORLT00000000288	0	52.3036565463208	7.63165398681408	0	37.1543400917154	7.98555215362634	95.5505471384643	72.4008123079207	50.8950783620618	Spread	Spread	Spread	-0.28347828667987	-0.692481520764469	1.41419100082632	1.29980889619068	I	I	ENSORLG00000000232	mphosph6	M-phase phosphoprotein 6 [Source:ZFIN;Acc:ZDB-GENE-040801-137]
ENSORLT00000000301	17.4704504123758	18.0565712558453	18.3196810875542	18.9747446618705	24.5027258036073	21.7978257897087	44.3506737896731	72.2686781445384	62.471991119021	Even	Even	Even	-0.148803190331723	0.128875904350777	0.0242205967773711	0.127040454877677	0	0	ENSORLG00000000234	fryl	furry homolog-like (Drosophila) [Source:ZFIN;Acc:ZDB-GENE-040914-58]
ENSORLT00000000305	54.4844541362879	60.531352625213	51.6630815006483	24.4126512724099	43.6012126751093	29.6128184382756	107.289065106748	133.699614661109	136.029564094562	Even	Even	Even	0.407399546216621	-0.364324425956023	0.0815492363656083	0.304958424161844	0	0	ENSORLG00000000248	bysl	bystin-like [Source:ZFIN;Acc:ZDB-GENE-040426-1287]
ENSORLT00000000310	1.20843795454481	2129.17573763506	1783.91744846743	1.46975000398248	2320.75368604036	1715.27548830293	3332.3528996749	4150.38150389201	1710.75681736248	HNI Down	HNI Down	HNI Down	0.353104602764358	0.397811548318981	0.875280748451888	0.89384745326995	I	I	ENSORLG00000000249	gpia	glucose phosphate isomerase a [Source:ZFIN;Acc:ZDB-GENE-020513-2]
ENSORLT00000000319	26.4622094463497	28.5439480014115	57.8532153792751	23.5969007273522	30.8436865823509	29.896966824383	44.3349125429452	57.839788772311	71.4159709208422	SOK Up	Even	NA	0.963799310475581	0.543520160852077	0.466604051090716	0.140122056738955	0	0	ENSORLG00000000260	slain2	SLAIN motif family, member 2 [Source:ZFIN;Acc:ZDB-GENE-041014-251]
ENSORLT00000000321	8.11031388658168	10.4805816773785	10.0988561349262	11.6371428697369	12.6743213786261	11.0743461569871	17.1634477414364	26.6648922793441	37.7552569728281	Even	Even	Even	0.0772188663166731	0.379854344503941	0.133079573436693	0.0688092674876752	0	0	ENSORLG00000000259	zgc:136929	zgc:136929 [Source:ZFIN;Acc:ZDB-GENE-060421-4235]
ENSORLT00000000327	29.1972997660136	57.545519836765	39.907428828925	32.166450514883	62.2154678152369	49.6846720890223	44.2576567088024	320.217873923351	69.8255105847703	Spread	Spread	Spread	-0.192883003888309	-0.00699710294301124	0.339071752042374	0.314299113829214	0	0	ENSORLG00000000268	JMJD8	jumonji domain containing 8 [Source:HGNC Symbol;Acc:14148]
ENSORLT00000000334	21.3397437210277	33.3858852249556	12.1662472365796	23.0369455155464	23.3229883728409	14.2419365598342	46.0468259243093	90.2911077317135	37.5124509381713	Spread	Even	NA	0.20701915774111	0.0645504697041956	0.47728563004744	0.255554281024576	0	0	ENSORLG00000000274	otud3	OTU domain containing 3 [Source:ZFIN;Acc:ZDB-GENE-040426-2509]
ENSORLT00000000342	10.6894466074039	11.9740376276195	14.1948348030723	21.8569303562525	26.692408876253	11.8297588380489	34.077179543199	110.217436188581	55.1964298855073	Even	Even	Even	-0.8512993081938	-0.139240378700587	0.144342575591568	0.376667365755757	0	0	ENSORLG00000000280	march5l	membrane-associated ring finger (C3HC4) 5, like [Source:ZFIN;Acc:ZDB-GENE-030131-4792]
ENSORLT00000000346	6.84705151415609	7.38930734739924	6.43585858326515	6.89882611799947	6.26557051892305	6.53962841328081	29.7158873451302	17.9688283604283	19.129365597984	Even	Even	Even	-0.107496536598251	-0.176699320012796	0.0694008816281042	0.0483525986712528	0	0	ENSORLG00000000281	kmt2ba	lysine (K)-specific methyltransferase 2Ba [Source:ZFIN;Acc:ZDB-GENE-060503-376]
ENSORLT00000000354	23.867002629718	25.2161742040224	21.5415502606391	20.0143855032377	20.6439459973585	18.982703884071	66.3058124256261	69.9830661959874	49.7461028088935	Even	Even	Even	0.187633866785605	-0.0562342174094364	0.0789582367115158	0.0421870595051263	0	0	ENSORLG00000000287	bcas2	breast carcinoma amplified sequence 2 [Source:ZFIN;Acc:ZDB-GENE-030408-5]
ENSORLT00000000364	152.778823865541	167.808165228914	176.884707050412	133.497336106875	103.925853570924	163.057490696565	311.157600928568	492.726547277009	390.357491969514	Even	Spread	NA	0.321554073283997	0.00867227514315496	0.0734202127454814	0.221477490869414	0	0	ENSORLG00000000297	ndufv1	NADH dehydrogenase (ubiquinone) flavoprotein 1 [Source:ZFIN;Acc:ZDB-GENE-040808-73]
ENSORLT00000000367	18.3966366997778	22.754372190692	199.258375467932	8.19209726234914	85.7227455195757	388.306340342234	33.7020887956579	49.9969531640898	247.912261773398	SOK Up	Spread	NA	1.12096252809199	2.1251643428497	1.287623746651	1.24955702145817	III	III	ENSORLG00000000301	ECM1	extracellular matrix protein 1 [Source:HGNC Symbol;Acc:3153]
ENSORLT00000000372	30.4052771160771	12.1497721601692	13.7442423247941	54.5260849128196	39.7497394810445	28.4926945960022	126.157386877236	125.2792515996	113.925228260771	HNI Up	Even	NA	-1.11317489077982	0.0115770987014156	0.53878205866239	0.319046312436579	II	0	ENSORLG00000000305	fgfrl1a	fibroblast growth factor receptor-like 1a [Source:ZFIN;Acc:ZDB-GENE-040128-2]
ENSORLT00000000378	13.4521953119016	13.7608461588751	15.6064115685949	19.0785602489454	13.4665255800431	17.2402079080219	56.9514290366986	48.0942682229917	29.8141941422341	Even	Even	Even	-0.0701605678299055	0.14729270698054	0.0816151385138206	0.172405968465345	0	0	ENSORLG00000000310	pigq	phosphatidylinositol glycan, class Q [Source:ZFIN;Acc:ZDB-GENE-030131-9793]
ENSORLT00000000381	3.39614005615822	2.43734256144743	3.3780712693745	1.4876566178745	2.06708517055693	1.6140713750615	18.5633139870304	11.1598987987052	13.6898598765856	Even	Even	Even	-0.651650587006557	-1.48526207621391	0.17860843282714	0.176831185839162	0	II	ENSORLG00000000312	im:7150060	im:7150060 [Source:ZFIN;Acc:ZDB-GENE-060810-36]
ENSORLT00000000385	217.093281083614	267.312385178648	275.984495603964	214.023616045345	240.045173386419	250.705603174604	353.861807087466	1242.04068034263	730.879222062832	Even	Even	Even	-0.0285615965362242	-0.138139956582817	0.125440183938849	0.0803211891131313	0	0	ENSORLG00000000315	PGLYRP2 (1 of 2)	peptidoglycan recognition protein 2 [Source:HGNC Symbol;Acc:30013]
ENSORLT00000000386	5.7556324837777	6.83648782315008	7.81987767899976	10.567005344474	10.6729150970834	10.9514396394447	44.8981813836036	49.3514515687913	95.1298409033452	Even	Even	Even	-1.62882816055666	-0.97157203324837	0.151749871073456	0.0185053640624997	II	0	ENSORLG00000000316	fam86a	family with sequence similarity 86, member A [Source:ZFIN;Acc:ZDB-GENE-041010-160]
ENSORLT00000000389	16.4183576032752	25.597578221706	18.024019623805	14.8094177629491	19.205275153752	19.0694943818964	50.0547458909317	65.8706610047866	69.7545197693707	Even	Even	Even	-0.0438605457224689	-0.221501276696059	0.244951676592452	0.141266645681353	0	0	ENSORLG00000000320	psmd4a	proteasome (prosome, macropain) 26S subunit, non-ATPase, 4a [Source:ZFIN;Acc:ZDB-GENE-040625-104]
ENSORLT00000000400	185.385091423097	37.389255155699	95.3294561542291	15.741798268539	11.4659903035508	19.8571062735655	39.3444845877436	59.4583422863503	17.4651685690643	OR Down	Even	NA	3.03700609179939	0.280231750020256	0.703321523521657	0.267448625102388	II	0	ENSORLG00000000325	trim33	tripartite motif-containing 33 [Source:ZFIN;Acc:ZDB-GENE-030131-2773]
ENSORLT00000000403	9.5204991733878	15.6859044737748	10.8144077110779	7.73127435547853	11.8628421826011	12.4404103632482	17.0153148704762	25.112559452817	28.1583561084921	Even	Even	Even	0.620551095768663	0.451348102238278	0.270768460469893	0.240525937580143	0	0	ENSORLG00000000332	alg1	asparagine-linked glycosylation 1 homolog (yeast, beta-1,4-mannosyltransferase) [Source:ZFIN;Acc:ZDB-GENE-030131-6093]
ENSORLT00000000406	15.7720657006652	12.2237371833854	12.400627322943	19.4325616405127	13.2217551708227	12.9214436020062	36.7177974934902	38.6537387637483	23.4963411709493	Even	Even	Even	0.293688450099565	0.467727368293934	0.148492454977639	0.241942534345104	0	0	ENSORLG00000000337	kptn	kaptin (actin binding protein) [Source:ZFIN;Acc:ZDB-GENE-040801-258]
ENSORLT00000000413	40.9110302837181	119.725369015657	73.1267319150457	58.125302486794	170.265855339233	130.282661067947	126.965416815053	126.358408244161	127.72250981605	Spread	HNI Down	NA	0.880043469997964	1.49766850275626	0.508531378609796	0.475370572518311	0	II	ENSORLG00000000339	aqp10b	aquaporin 10b [Source:ZFIN;Acc:ZDB-GENE-060503-57]
ENSORLT00000000414	34.8259709297946	48.6708067849227	40.749199508996	41.5639541253234	30.1385147309248	41.8484240642538	101.037071830147	110.515392814823	132.106329884612	Even	Even	Even	0.117184762715144	-0.0126753280571008	0.167725680302625	0.176487762330372	0	0	ENSORLG00000000341	pqlc2	PQ loop repeat containing 2 [Source:ZFIN;Acc:ZDB-GENE-050306-4]
ENSORLT00000000415	11.9064611952047	14.2293841724389	1.35443870739101	13.3389639986841	17.2180072760284	7.11579834525763	23.6012508618458	43.1774800457886	13.7641049905056	SOK Down	Even	NA	0.0341280457581735	0.488728331502952	0.74882400125819	0.405828711282392	0	0	ENSORLG00000000342	flr	fleer [Source:ZFIN;Acc:ZDB-GENE-070117-2066]
ENSORLT00000000418	7.23411331041316	9.01995012519479	16.5003965602307	8.19331043511908	9.2279614020915	12.6358063484234	35.9698812409648	30.0465776917808	44.932821103896	Even	Even	Even	-0.175174535981998	-0.299161126581009	0.450271653422529	0.232008143365858	0	0	ENSORLG00000000345	palld	palladin, cytoskeletal associated protein [Source:ZFIN;Acc:ZDB-GENE-041014-252]
ENSORLT00000000437	7.44340937917271	9.70687373597991	5.94015891464568	4.73920607065909	3.50313834433488	1.92219546921837	20.0808445371704	24.4392836378785	15.8612604768789	Even	Even	Even	0.198154355848599	-0.985596525099922	0.246348695909408	0.416748639370732	0	0	ENSORLG00000000358	brpf3	bromodomain and PHD finger containing, 3 [Source:ZFIN;Acc:ZDB-GENE-081104-468]
ENSORLT00000000440	6.97218064642771	33.5327009276216	21.9646475288325	10.3325123401255	40.6890419676106	28.8900051649998	32.1807270196805	87.0334705120604	78.9769465209164	HNI Down	HNI Down	HNI Down	-0.0807054380655445	0.274546115949377	0.639527859764642	0.574502894770352	0	0	ENSORLG00000000359	cbr4	carbonyl reductase 4 [Source:ZFIN;Acc:ZDB-GENE-040426-1796]
ENSORLT00000000447	89.4504177262671	87.7286773216945	93.5832504162484	105.204466111396	91.3337474962286	95.9147721895293	261.981486727647	216.499911662141	149.418843319976	Even	Even	Even	0.371454252348896	0.482631851382676	0.0333380450885062	0.0724968605594099	0	0	ENSORLG00000000361	pcca	propionyl-Coenzyme A carboxylase, alpha polypeptide [Source:ZFIN;Acc:ZDB-GENE-040718-246]
ENSORLT00000000455	105.217731222918	136.065527148068	96.3300406633909	111.809264835905	122.372719655279	90.1395922254784	278.436576665939	601.652556478234	202.533154606653	Even	Even	Even	-0.0961238533109267	-0.154070580423168	0.185312026889108	0.152000667519315	0	0	ENSORLG00000000369	capns1a	calpain, small subunit 1 a [Source:ZFIN;Acc:ZDB-GENE-030113-3]
ENSORLT00000000460	0.502812416450127	926.035099246	431.662612420153	0.33848575529213	1137.17954904573	527.910942069459	1140.04884210029	1841.808933933	1297.14771215084	Spread	Spread	Spread	-0.0706165344982696	0.22358080218603	1.02295450711882	1.02479824017273	I	I	ENSORLG00000000375	cetp	cholesteryl ester transfer protein, plasma [Source:ZFIN;Acc:ZDB-GENE-041114-54]
ENSORLT00000000467	9.21182943076879	17.2904194160372	9.09021304745055	5.27387116763935	7.18544971779509	6.72994794051451	14.6127236491131	45.5165292524169	20.5215529536257	Even	Even	Even	0.404845278039359	-0.486426706833083	0.39612408533245	0.156099748217362	0	0	ENSORLG00000000379	sh3rf1	SH3 domain containing ring finger 1 [Source:ZFIN;Acc:ZDB-GENE-030131-6288]
ENSORLT00000000474	131.968902657937	599.391281805844	208.598834461424	49.7811061162702	63.48828423046	49.5351948829516	136.871799274705	206.320701400562	276.864700695104	OR Up	Even	NA	2.18515904632538	-0.34429747982818	0.800111161693888	0.147153927641204	II	0	ENSORLG00000000386	wdr45	WD repeat domain 45 [Source:ZFIN;Acc:ZDB-GENE-040426-990]
ENSORLT00000000476	0	32.5814610435281	13.7890236657233	0	105.529567853318	67.3716421636617	96.5474198099814	122.550699142068	343.606318617897	Spread	HNI Down	NA	-2.01613612767362	-0.11746687457583	1.05808478730858	0.927138730449878	III	I	ENSORLG00000000388	herpud1	homocysteine-inducible, endoplasmic reticulum stress-inducible, ubiquitin-like domain member 1 [Source:ZFIN;Acc:ZDB-GENE-050913-47]
ENSORLT00000000483	22.2376941624084	23.5487038341609	19.1685420175266	20.6414785541801	19.0870480347048	16.0509932764308	70.6355661594999	79.6714415796572	69.9560466125922	Even	Even	Even	-0.176753869148604	-0.396457604092683	0.103831359548237	0.12557045875895	0	0	ENSORLG00000000394	supt5h	suppressor of Ty 5 homolog (S. cerevisiae) [Source:ZFIN;Acc:ZDB-GENE-001207-1]
ENSORLT00000000486	20.2909384666453	40.2912423783236	41.7133865687622	24.8081132760878	32.9446248888127	40.8580127315899	89.7013667955902	86.004476929468	133.936642450199	Even	Even	Even	-0.0128973043554996	-0.0658240890740699	0.351300910641772	0.244148071197462	0	0	ENSORLG00000000393	mapk13	mitogen-activated protein kinase 13 [Source:ZFIN;Acc:ZDB-GENE-041111-17]
ENSORLT00000000520	24.1894443913893	24.7100346448609	25.5660726911903	23.6915887866293	17.3054363946185	29.847684113174	98.9401227925786	85.3988172043993	62.9543890024365	Even	Even	Even	-0.146615736860781	-0.218528799947235	0.0280032472495358	0.265572781582926	0	0	ENSORLG00000000423	eif2b1	eukaryotic translation initiation factor 2B, subunit 1 alpha [Source:ZFIN;Acc:ZDB-GENE-040625-25]
ENSORLT00000000521	15.3572845692379	13.0635744089512	17.0695037545899	16.3370604261115	17.9306015689354	20.5864414803395	60.9632936584275	42.6836320563165	74.2122253316686	Even	Even	Even	-0.382139860209855	-0.11210125023087	0.132554648664285	0.117404528388009	0	0	ENSORLG00000000418	ubap2l	ubiquitin associated protein 2-like [Source:ZFIN;Acc:ZDB-GENE-060503-244]
ENSORLT00000000526	10.651311571997	18.6858537523463	18.8835678352173	8.93851258584442	21.3513719867446	28.9847230825501	49.5465140912496	37.1381028662655	145.809767411987	Even	HNI Down	NA	-0.684507878005176	-0.386747255804131	0.2922100339208	0.512071998774713	0	0	ENSORLG00000000428	ddx55	DEAD (Asp-Glu-Ala-Asp) box polypeptide 55 [Source:ZFIN;Acc:ZDB-GENE-021212-1]
ENSORLT00000000535	46.1361363928673	34.046384645337	19.2618380539036	55.4030199916569	3.62645643552661	17.9588402873709	83.5647656045462	91.7499158956714	34.7866435618832	Spread	Spread	Spread	0.505838682607256	0.136588672705615	0.406045610513274	1.04174926013898	0	I	ENSORLG00000000434	setd4	SET domain containing 4 [Source:ZFIN;Acc:ZDB-GENE-050808-2]
ENSORLT00000000543	12.7909158476691	11.9548221678608	12.4116454753958	10.7834857633061	11.2518184393321	9.02866750011566	33.3875610905229	30.519154148561	34.5567742753077	Even	Even	Even	0.179022546727925	-0.0793840702469367	0.0338004857853879	0.113183166143345	0	0	ENSORLG00000000442	zgc:123238	zgc:123238 [Source:ZFIN;Acc:ZDB-GENE-051023-3]
ENSORLT00000000559	193.218108183271	238.239332941755	133.958104248165	233.894255887014	192.752757210853	158.103398616351	462.021481022766	989.753329906062	349.217502237634	Spread	Spread	Spread	-0.0864460690832712	-0.0379366454836637	0.277507648594371	0.194656088577553	0	0	ENSORLG00000000452	20BHSD	Oryzias latipes 20-beta-hydroxysteroid dehydrogenase (hsd20b), mRNA. [Source:RefSeq mRNA;Acc:NM_001137588]
ENSORLT00000000561	6.68113740350637	9.08624315119033	9.35140814183931	9.26545097595307	9.09891134514839	7.07293503773063	18.0243987879563	12.9783443220316	26.6092885264449	Even	Even	Even	0.387359261482357	0.405537763146752	0.175699742010563	0.143956028963175	0	0	ENSORLG00000000455	cgnb	cingulin b [Source:ZFIN;Acc:ZDB-GENE-050208-72]
ENSORLT00000000565	125.735317755483	3.94302334593355	13.1639606074294	110.721422211344	5.87255141283588	17.2202916327243	191.772575273049	304.355765870433	31.7994012283796	Spread	Spread	Spread	-0.300954693985987	-0.395146057728408	1.42419724858841	1.28997779661593	I	I	ENSORLG00000000459	nccrp1	nonspecific cytotoxic cell receptor protein 1 [Source:ZFIN;Acc:ZDB-GENE-000210-13]
ENSORLT00000000566	0.12587645932439	509.477450231159	184.945332598914	0	517.369970668573	201.985855653727	472.953981946639	621.992491093322	557.891893184762	Spread	Spread	Spread	0.334164529142044	0.384794328049258	1.11374293102409	1.08742289556719	I	I	ENSORLG00000000461	dldh (1 of 2)	dihydrolipoamide dehydrogenase [Source:ZFIN;Acc:ZDB-GENE-040120-4]
ENSORLT00000000571	464.043155917171	538.855373899115	598.546728687805	438.722539251447	337.482257186588	598.52223724229	788.237397514628	1609.64063365394	804.490481346918	Spread	Spread	Spread	0.585197649148762	0.364968350201322	0.126248388766395	0.287206462148204	0	0	ENSORLG00000000465	zgc:64043	zgc:64043 [Source:ZFIN;Acc:ZDB-GENE-040426-1348]
ENSORLT00000000575	34.3282959553323	37.4914596803797	27.0525156742387	15.5909889333041	26.2564937853851	24.1560831590147	81.2559363718473	71.491271793001	66.8820890238173	Even	Even	Even	0.433529866512131	-0.14949213899127	0.162415290143706	0.256797976989795	0	0	ENSORLG00000000470	ptpn11a	protein tyrosine phosphatase, non-receptor type 11, a [Source:ZFIN;Acc:ZDB-GENE-030131-5911]
ENSORLT00000000576	46.8279938130486	48.0722960251195	43.7470120840938	64.6606361956276	66.8825178825037	51.4475669490048	136.87114946418	200.832002077377	107.009625469397	Even	Even	Even	-0.0964918127395145	0.30385914060318	0.0481802513362828	0.136798021276247	0	0	ENSORLG00000000469	zgc:162698	zgc:162698 [Source:ZFIN;Acc:ZDB-GENE-041111-185]
ENSORLT00000000580	5.65531086308744	4.26777117064244	8.75199190851125	5.07457123896743	4.71248160010247	5.93475183515821	21.2167353163125	16.5959406240254	32.6202749818191	Even	Even	Even	-0.330174072474833	-0.57852119656529	0.368794461917711	0.119799638825578	0	0	ENSORLG00000000475	scfd2	sec1 family domain containing 2 [Source:ZFIN;Acc:ZDB-GENE-050320-143]
ENSORLT00000000596	10.9760470270749	12.7337418721038	8.36219227704987	5.1451639339808	8.04989434168426	6.82488111198021	23.9546204211748	31.0282254060595	20.0908494477502	Even	Even	Even	0.357968479539404	-0.321907390033799	0.205759368271484	0.218524845462159	0	0	ENSORLG00000000489	pwwp2b	PWWP domain containing 2B [Source:ZFIN;Acc:ZDB-GENE-110930-2]
ENSORLT00000000606	26.0990281969114	27.5012902459284	29.4973267653412	25.9161854494693	24.3684681823843	26.6473718855099	79.3223801841784	71.5964926572536	48.8598197741567	Even	Even	Even	0.319439280041725	0.208215978127234	0.0616542056304329	0.0453742128688553	0	0	ENSORLG00000000484	mtor	mechanistic target of rapamycin (serine/threonine kinase) [Source:ZFIN;Acc:ZDB-GENE-030131-2974]
ENSORLT00000000609	29.5811645587453	22.828833996922	25.2574381763591	25.5972081581631	17.2829794501107	16.7873451619341	93.4222399794119	138.843799206572	52.0665359586855	Even	Even	Even	-0.287235134664123	-0.667598864732222	0.132109502441752	0.248854299431581	0	0	ENSORLG00000000496	micu2	mitochondrial calcium uptake 2 [Source:ZFIN;Acc:ZDB-GENE-030131-3374]
ENSORLT00000000644	12.4015421616493	16.2819421614422	11.7230027365798	14.4008324884752	11.0380644073815	8.33662484168588	33.6990394166172	47.1876081655192	42.629392911191	Even	Even	Even	-0.0270770756462994	-0.285685949365707	0.182624443497631	0.269849979015384	0	0	ENSORLG00000000523	brap	BRCA1 associated protein [Source:ZFIN;Acc:ZDB-GENE-040718-168]
ENSORLT00000000649	13.1324999106909	14.3283809354348	7.7231258648959	18.9546629806093	23.1689081439844	10.8713570119741	66.6845085135898	54.6232183989772	45.8308093282179	Even	Even	Even	-0.663090215932145	-0.0721557068246366	0.300092871384425	0.353773069078568	0	0	ENSORLG00000000529	agrn	agrin [Source:ZFIN;Acc:ZDB-GENE-030131-1033]
ENSORLT00000000654	100.754628933765	38.4128671713962	92.3962190355525	97.1820996739175	21.0194210468703	29.9563343216931	120.096294327287	70.9868676797119	83.7930600866968	OR Down	HNI Up	NA	1.33758959547953	0.693315504659296	0.438400667483717	0.843016476878316	II	0	ENSORLG00000000531	s100a10a	S100 calcium binding protein A10a [Source:ZFIN;Acc:ZDB-GENE-041010-35]
ENSORLT00000000656	17.0641472373827	9.73987756017953	7.62481065745597	15.0462139816337	9.94150057238434	9.89418260438142	23.4384303367999	29.9053364015406	28.4762283743017	Even	Even	Even	0.336126432679975	0.354987557291846	0.431624391893098	0.254656020374774	0	0	ENSORLG00000000527	mcm7	MCM7 minichromosome maintenance deficient 7 (S. cerevisiae) [Source:ZFIN;Acc:ZDB-GENE-020419-27]
ENSORLT00000000676	80.9918392294356	70.1497840632058	97.5259745472119	77.2009554552157	65.4935258326811	98.4257937610724	234.376946929806	425.772964122069	232.065192732402	Even	Even	Even	-0.258210537974294	-0.302676102382212	0.166322847373137	0.207702620518183	0	0	ENSORLG00000000548	zgc:56235	zgc:56235 [Source:ZFIN;Acc:ZDB-GENE-040426-954]
ENSORLT00000000681	64.6867949461031	51.8805963041933	100.976808505021	56.7670016357357	53.2989308477579	55.4059957287183	151.333353604014	144.021290781007	99.3539631703148	Spread	Even	NA	0.725483071484688	0.330761008920049	0.351197294949786	0.0316795491878306	0	0	ENSORLG00000000554	COPS6	COP9 signalosome subunit 6 [Source:HGNC Symbol;Acc:21749]
ENSORLT00000000694	66.919576077247	52.8349604865392	85.2240539832206	30.9793760093212	27.2989028433343	41.9550348186624	99.6435384515076	195.65432983605	133.814833968594	Even	Even	Even	0.519079125530239	-0.513032022331099	0.237687721589881	0.228207535320402	0	0	ENSORLG00000000564	SLC25A1 (1 of 2)	solute carrier family 25 (mitochondrial carrier; citrate transporter), member 1 [Source:HGNC Symbol;Acc:10979]
ENSORLT00000000712	14.4218508939805	6.74005487309044	19.0201836482886	20.9528662030203	6.05616532325329	18.6519659749726	23.3155452862743	60.6663884107729	61.4752369180902	Even	Even	Even	-0.271007428773349	-0.0865976362824784	0.46321001688319	0.526884149057226	0	0	ENSORLG00000000580	wu:fd14a06 (1 of 2)	wu:fd14a06 [Source:ZFIN;Acc:ZDB-GENE-030131-5337]
ENSORLT00000000713	12.7040297348257	12.2488893495222	13.7767949517981	14.0526432929366	17.7928776515216	20.7935479881914	39.4657628259544	71.3342009054958	78.9824173615285	Even	Even	Even	-0.707870807498895	-0.265177685401945	0.0607659138218934	0.192473420695838	0	0	ENSORLG00000000577	usp25	ubiquitin specific protease 25 [Source:ZFIN;Acc:ZDB-GENE-040426-2847]
ENSORLT00000000720	12.2029671046623	10.9837844997192	9.26102888793849	15.8186073293312	15.3596349400584	17.7484268789773	77.2542131458836	18.8866425838399	76.4576635848892	Even	Even	Even	-0.826265884443176	-0.233764612490561	0.136662788887078	0.0777258018850941	0	0	ENSORLG00000000586	nrip1b	nuclear receptor interacting protein 1b [Source:ZFIN;Acc:ZDB-GENE-030131-4173]
ENSORLT00000000727	36.5751607968245	22.2675911998952	21.5761889342639	35.1196571834758	21.9940391250059	26.841267440466	89.8129082043187	55.4674499700779	59.7241363422954	Even	Even	Even	0.234914202961869	0.296994491634441	0.315863274020005	0.237167621500129	0	0	ENSORLG00000000592	kdr	kinase insert domain receptor (a type III receptor tyrosine kinase) [Source:ZFIN;Acc:ZDB-GENE-041001-112]
ENSORLT00000000733	0	7.36041574995007	5.04512935276237	0	16.3917418365407	7.37028901346989	39.0359340764275	40.2082969484639	18.0208270431092	Even	Spread	NA	-1.38597398817625	-0.448300974133026	0.910149371326429	1.03649216004793	III	I	ENSORLG00000000596		Uncharacterized protein [Source:UniProtKB/TrEMBL;Acc:H2L4N7]
ENSORLT00000000737	1.0185408118291	9.36889193029577	11.6702960189151	4.78934745090406	14.5048227562267	21.7075242439417	63.2734202457131	63.5951017084938	32.036087504021	Even	HNI Down	NA	-1.26384232149763	-0.369443036426085	0.762294707449991	0.621203516880775	II	0	ENSORLG00000000599	si:ch211-201m7.3	si:ch211-201m7.3 [Source:ZFIN;Acc:ZDB-GENE-131127-171]
ENSORLT00000000748	1237.52405728222	1473.41640761949	1295.59102080143	1198.59623039103	1612.92018448085	1305.27064486702	7487.21220512382	9358.26371658404	7196.62207514739	Spread	Spread	Spread	-1.00017457598862	-0.961009562900866	0.0920310214391051	0.156772150911116	II	0	ENSORLG00000000607	rps3	ribosomal protein S3 [Source:ZFIN;Acc:ZDB-GENE-030131-8494]
ENSORLT00000000749	8.94115619882228	6.80731711710703	13.615969085835	11.8297246149398	10.9190110804548	14.7541162584318	32.3844348339663	21.5430318797464	44.710974320909	Even	Even	Even	-0.163117254712104	0.189812813800253	0.35578267724421	0.16028585683234	0	0	ENSORLG00000000608	srd5a3	steroid 5 alpha-reductase 3 [Source:ZFIN;Acc:ZDB-GENE-030131-7915]
ENSORLT00000000754	85.4094496230172	139.098199190263	103.210410325481	61.5042981352505	87.600270066156	103.249985358932	149.48484137612	224.407275372119	218.321993704628	Spread	Spread	Spread	0.731298811084891	0.354295754556422	0.250344062868996	0.250713376373283	0	0	ENSORLG00000000614	tmem165	transmembrane protein 165 [Source:ZFIN;Acc:ZDB-GENE-030131-3222]
ENSORLT00000000758	2.54182742417682	2.78460894255087	2.09135962242256	4.19598270983374	4.06326922106437	3.36636302594309	19.2550455110662	12.6484296760088	24.3696822010766	Even	Even	Even	-1.33842191682162	-0.690177379965852	0.142267893980744	0.114997299166647	II	0	ENSORLG00000000611	ash1l	ash1 (absent, small, or homeotic)-like (Drosophila) [Source:ZFIN;Acc:ZDB-GENE-030131-6101]
ENSORLT00000000767	41.5704049321274	67.7259687582205	24.9095703411657	44.0838360040085	76.2915517568145	28.6725319084481	99.3510121977673	180.945616458559	78.153106025421	Spread	Spread	Spread	0.167640246838408	0.318967915489553	0.482458756170438	0.489068294914287	0	0	ENSORLG00000000622	SUMO1	Oryzias latipes small ubiquitin-related modifier 1 (sumo1), mRNA. [Source:RefSeq mRNA;Acc:NM_001172045]
ENSORLT00000000771	32.5717917982444	21.9727267890929	26.0041638986451	35.9748340234675	55.2986201358687	35.347360211102	79.9511052139862	170.964791933997	135.853523114106	Even	Even	Even	-0.67857833616726	-0.0259966531183974	0.199253391267944	0.268725231638289	0	0	ENSORLG00000000624	gsr	glutathione reductase [Source:ZFIN;Acc:ZDB-GENE-050522-116]
ENSORLT00000000772	30.6214432964853	17.4762490793185	16.6108329655662	39.9161141089006	15.470822380018	21.0002110125002	99.7330531505444	46.4990821554888	41.8992215990283	Even	Spread	NA	0.0452498745416995	0.284623993303453	0.363992474278259	0.503447865676578	0	0	ENSORLG00000000625	scamp3	secretory carrier membrane protein 3 [Source:ZFIN;Acc:ZDB-GENE-041114-33]
ENSORLT00000000785	176.781301005662	298.553253519415	290.49707794578	200.127779532579	229.730296422046	431.781607382077	562.805645618501	900.030077508655	520.253643980116	Spread	Spread	Spread	0.212311963894787	0.382369407947824	0.266763681526363	0.438948318700017	0	0	ENSORLG00000000638	ndufb9	NADH dehydrogenase (ubiquinone) 1 beta subcomplex, 9 [Source:ZFIN;Acc:ZDB-GENE-030131-8364]
ENSORLT00000000787	26.5131215514447	20.2584443455734	25.6207559506549	30.6792465444853	22.5374143894455	32.4025697713739	63.5134707820148	57.5065593473578	107.23534280174	Even	Even	Even	-0.071777725801255	0.170320458328341	0.14019805489012	0.184623284493258	0	0	ENSORLG00000000634	exoc1	exocyst complex component 1 [Source:ZFIN;Acc:ZDB-GENE-030131-1057]
ENSORLT00000000791	12.34979019329	8.86986488745636	6.09565356888398	19.6188169791837	12.7975251140193	8.87681319447844	53.026545794433	34.7875996170945	28.5129136269487	Even	Even	Even	-0.505442592927402	0.0907503439644623	0.344169348075778	0.394923453218342	0	0	ENSORLG00000000640	si:ch73-39g20.4	si:ch73-39g20.4 [Source:ZFIN;Acc:ZDB-GENE-120215-81]
ENSORLT00000000798	45.3583275647538	58.5682932955874	13.1296110752692	42.8127474990394	69.1309419955132	12.2368334169388	145.709049197803	188.597273895906	60.2795239075667	SOK Down	SOK Down	SOK Down	-0.168174965830593	-0.0829377978427296	0.599027509231002	0.687875854047374	0	0	ENSORLG00000000651	aamdc	adipogenesis associated, Mth938 domain containing [Source:ZFIN;Acc:ZDB-GENE-050522-64]
ENSORLT00000000800	1.21325703732361	1.81085834588627	1.33669619223197	1.85288456225786	2.84646034201933	1.63589674828697	8.17956731959056	12.6867100794373	7.75279837002076	Even	Even	Even	-1.12934602132593	-0.590543025433538	0.217038177296688	0.30565389166356	II	0	ENSORLG00000000652	marveld2a	MARVEL domain containing 2a [Source:ZFIN;Acc:ZDB-GENE-050411-59]
ENSORLT00000000802	26.5517041053581	26.5601356399266	31.6445971274151	22.5086994153163	18.5980917525515	19.5399044078752	74.1510495653924	65.2964895638062	55.3371179255799	Even	Even	Even	0.384477301884848	-0.0984165966378693	0.103990410024556	0.100960840317951	0	0	ENSORLG00000000650	slc30a9	solute carrier family 30 (zinc transporter), member 9 [Source:ZFIN;Acc:ZDB-GENE-040724-254]
ENSORLT00000000813	6.52650548146349	10.205041299374	8.07678880117192	7.73152560515457	8.52897827309928	8.56899044275633	17.0894724631314	24.3629799978942	36.4340575813764	Even	Even	Even	-0.0655860276501376	-0.0643560943619038	0.223330570975389	0.0570753303078698	0	0	ENSORLG00000000657		Uncharacterized protein [Source:UniProtKB/TrEMBL;Acc:H2L4W0]
ENSORLT00000000836	22.9101827034738	21.5920792429445	12.629244911987	35.011616224476	32.3990076839167	17.8360398702054	93.3578114369935	91.0459445478011	62.7867838252178	Even	Even	Even	-0.528302543429704	0.0490542484820037	0.293751529832171	0.325694299585966	0	0	ENSORLG00000000679	ech1	enoyl CoA hydratase 1, peroxisomal [Source:ZFIN;Acc:ZDB-GENE-041010-170]
ENSORLT00000000856	34.0867790349734	11.7417661178731	19.0186101111049	53.4145217355265	50.351096941578	62.7749363965495	279.307241339013	135.034613232971	249.277599159091	Spread	Even	NA	-1.77027848584011	-0.409520140671638	0.527239006875468	0.116591873517639	II	0	ENSORLG00000000692	sfxn5b	sideroflexin 5b [Source:ZFIN;Acc:ZDB-GENE-050706-107]
ENSORLT00000000860	0.251928288957634	33.5648635362908	36.8940791033168	70.635447920073	0.041593216455399	38.5667067199844	67.231092617648	53.6616285532725	67.720798201252	HNI Down	OR Down	NA	0.169533345878914	0.797080127040774	0.859674783776382	0.97065784627454	0	I	ENSORLG00000000695	HERC1	HECT and RLD domain containing E3 ubiquitin protein ligase family member 1 [Source:HGNC Symbol;Acc:4867]
ENSORLT00000000862	10.1584318997452	3.3829895503851	3.49808588681331	9.98206628616894	2.35453212453729	3.11450192628446	42.0076207047735	13.0604964027042	23.5103062777633	Even	Even	Even	-0.620287097271814	-0.761461138724994	0.682943147489553	0.815785083150206	0	0	ENSORLG00000000698	si:ch1073-210b3.2	si:ch1073-210b3.2 [Source:ZFIN;Acc:ZDB-GENE-081104-77]
ENSORLT00000000865	4.98685843317422	8.88307713114675	7.23582242430147	4.69381023022362	6.30822342225003	5.74152641354593	20.227708004656	23.8598074918715	15.5872918965324	Even	Even	Even	0.0854771387936516	-0.248553193482306	0.278005328162573	0.146754264188744	0	0	ENSORLG00000000700	btaf1	BTAF1 RNA polymerase II, B-TFIID transcription factor-associated [Source:ZFIN;Acc:ZDB-GENE-021025-1]
ENSORLT00000000876	16.6915747455956	13.0794661733631	8.44696434027252	18.0524099236546	15.3209401754534	15.1358564048362	44.071933605771	37.0330322664399	28.2102991555772	Even	Even	Even	0.0687920102236155	0.412798110240376	0.32441378190451	0.100995346754149	0	0	ENSORLG00000000709	MED17	mediator complex subunit 17 [Source:HGNC Symbol;Acc:2375]
ENSORLT00000000879	349.067901401782	245.70764679075	272.214542116231	407.571977066335	325.540748818352	340.67627890917	766.15317463345	998.445298017087	707.989938483207	Spread	Spread	Spread	0.0730278017327702	0.381650930491833	0.185762945760778	0.121958298875529	0	0	ENSORLG00000000707	csde1	cold shock domain containing E1, RNA-binding [Source:ZFIN;Acc:ZDB-GENE-030131-8623]
ENSORLT00000000887	6.13636950563778	6.07276461588754	5.91783571983658	8.03878877350057	8.3496755260051	4.54088159169194	30.1856201048866	29.1773592310988	35.2875537501191	Even	Even	Even	-0.799510350699808	-0.592120907229738	0.0186024843811237	0.303160394350339	0	0	ENSORLG00000000720	gatad2ab	GATA zinc finger domain containing 2Ab [Source:ZFIN;Acc:ZDB-GENE-040426-2372]
ENSORLT00000000888	20.0060786499915	20.2623543812789	29.1468398408932	13.8181135960614	11.550840266746	22.0136871601734	94.5463005639099	61.49276895148	107.139009822555	Even	Even	Even	-0.337751801039423	-0.888646309064956	0.224951273025208	0.348496453973954	0	0	ENSORLG00000000722	nhp2	NHP2 ribonucleoprotein homolog (yeast) [Source:ZFIN;Acc:ZDB-GENE-030131-533]
ENSORLT00000000892	80.9026855414873	94.9984507805971	49.4074321521974	51.6295026196119	59.5254157297889	31.9189512106308	174.553881212021	126.532247333257	167.218464380009	Spread	Even	NA	0.529417493538258	-0.125724478639023	0.310804650357635	0.298132970656794	0	0	ENSORLG00000000724	hnrpl	heterogeneous nuclear ribonucleoprotein L [Source:ZFIN;Acc:ZDB-GENE-040426-710]
ENSORLT00000000912	61.9627821169762	64.6453535200162	57.069586604528	55.5161835552947	68.3825763229256	53.7877062279201	152.73297545157	216.334074709684	123.371743549959	Even	Even	Even	0.162194737317356	0.114351880115848	0.0627391718466019	0.134636376696789	0	0	ENSORLG00000000743	zmat2	zinc finger, matrin type 2 [Source:ZFIN;Acc:ZDB-GENE-030131-3197]
ENSORLT00000000913	11.3797246612101	15.3455611983875	9.84297925380064	9.81265542156198	14.8539711767424	4.81787125109073	14.7001871175926	27.0475593908665	17.4158537796725	Even	Even	Even	0.89084483653003	0.580209276979708	0.232926918842737	0.510580302241578	0	0	ENSORLG00000000742	si:dkey-3p8.4	si:dkey-3p8.4 [Source:ZFIN;Acc:ZDB-GENE-090313-312]
ENSORLT00000000916	11.9278181347832	7.97495634826994	10.2610268528508	17.5316051544306	12.4971084428322	11.9946885503547	43.8200085979509	28.1780426395893	33.8960297319843	Even	Even	Even	-0.226769292237189	0.251605419819056	0.197372281164025	0.21859436092687	0	0	ENSORLG00000000746	srsf7a	serine/arginine-rich splicing factor 7a [Source:ZFIN;Acc:ZDB-GENE-040426-1798]
ENSORLT00000000921	100.962992919936	8.98104958111069	103.040775369771	130.45499811568	55.067172409156	123.804267855027	291.067988004396	56.3765879701179	230.103761917699	OR Down	OR Down	OR Down	0.145771397761087	0.684150949821988	0.756612396963123	0.404795290942932	0	0	ENSORLG00000000744		Uncharacterized protein [Source:UniProtKB/TrEMBL;Acc:H2L555]
ENSORLT00000000924	15.24445554131	17.6305051027045	15.6263235855341	10.7730676791687	13.3731365672096	12.2075486361717	24.1784061983684	25.9393918836109	19.5506186257255	Even	Even	Even	1.06248067176489	0.646562028507668	0.0792753770352648	0.107473064227044	II	0	ENSORLG00000000751	ide (1 of 2)	insulin-degrading enzyme [Source:ZFIN;Acc:ZDB-GENE-070410-85]
ENSORLT00000000925	29.271507568791	41.2075553994295	24.9088046459731	20.387705963458	39.8565292586667	21.4943788886682	56.265800210351	122.174478950741	69.0611956843664	Even	Even	Even	0.209403065161231	-0.0133849338342569	0.265364946559409	0.401335552233484	0	0	ENSORLG00000000752	parp3	poly (ADP-ribose) polymerase family, member 3 [Source:ZFIN;Acc:ZDB-GENE-030131-7435]
ENSORLT00000000928	10.9138925138685	18.3469247702265	18.7726379543413	13.7915436299617	18.5476826742682	20.6423172617744	20.4115176666947	55.1436051937394	46.163678179443	Even	Even	Even	0.243521968828793	0.384972253543409	0.27602542026256	0.198776486544697	0	0	ENSORLG00000000757	tmco4	transmembrane and coiled-coil domains 4 [Source:ZFIN;Acc:ZDB-GENE-041008-216]
ENSORLT00000000934	6.52198551509126	6.18600096472885	5.40797959046239	5.92930449691378	6.8135909954772	7.5237839447399	18.6063250903521	17.1166296888286	23.6310642655615	Even	Even	Even	-0.127121479356177	0.0347265102107369	0.0946291317911029	0.118246631228996	0	0	ENSORLG00000000760	mau2	MAU2 sister chromatid cohesion factor [Source:ZFIN;Acc:ZDB-GENE-050522-383]
ENSORLT00000000945	0	100.653198538239	34.3475052487914	0	65.793331815273	16.094994091158	100.472004488463	90.7355182163448	82.1407520096641	Spread	Spread	Spread	0.567189159345489	-0.154048069642664	1.13699838341695	1.25648221332905	I	I	ENSORLG00000000767	glg1a	golgi glycoprotein 1a [Source:ZFIN;Acc:ZDB-GENE-030131-6448]
ENSORLT00000000953	48.5501227742167	54.7484547477489	38.4062782444357	25.0727701012175	17.1169962323943	14.5143572424492	98.8251236462707	83.4394263060339	47.4912986362671	Even	Even	Even	0.887750109562505	-0.433613527819994	0.174660645889849	0.291022723482202	0	0	ENSORLG00000000774	ide (2 of 2)	insulin-degrading enzyme [Source:ZFIN;Acc:ZDB-GENE-070410-85]
ENSORLT00000000955	6.65910729377349	11.5927135702974	14.5412278848388	13.4650821347142	11.7279179526869	10.7792414722019	24.7223031447804	28.1813496117934	25.1725844618173	Even	Even	Even	0.333469009343459	0.466963036721142	0.364330634114819	0.113593719616786	0	0	ENSORLG00000000778	zfyve16	zinc finger, FYVE domain containing 16 [Source:ZFIN;Acc:ZDB-GENE-091116-62]
ENSORLT00000000958	21.4261313894422	17.1591154139242	17.2156477757264	20.1009135930262	15.051154077741	16.9575930093596	44.5159399595149	37.0869465693015	51.0753317197288	Even	Even	Even	0.335391113574857	0.236653723061991	0.131578888913861	0.146805876253922	0	0	ENSORLG00000000780	ralgapb	Ral GTPase activating protein, beta subunit (non-catalytic) [Source:ZFIN;Acc:ZDB-GENE-130530-945]
ENSORLT00000000967	0	128.591655096036	46.2167106507545	0	54.7400898738866	32.5548655478613	142.622822740098	143.866201211919	133.482862599467	Spread	HNI Down	NA	0.320443974501023	-0.68136006328522	1.11786843271024	0.946214652823726	I	I	ENSORLG00000000787	si:ch1073-174d20.2	si:ch1073-174d20.2 [Source:ZFIN;Acc:ZDB-GENE-121214-51]
ENSORLT00000000970	370.249111185534	0	302.258145940274	248.244517258504	219.293867408986	382.467572980402	574.81082195794	604.01097409873	447.786371313411	OR Down	Spread	NA	0.310717478973156	0.648640595944057	0.879203075670684	0.30727845247925	I	0	ENSORLG00000000785	acox1	acyl-Coenzyme A oxidase 1, palmitoyl [Source:ZFIN;Acc:ZDB-GENE-041010-219]
ENSORLT00000000976	11.1520540525942	11.1325314679986	16.5866622733832	11.8206781232114	12.2850427974745	16.7956019178085	43.0418313082312	35.4357925344173	49.0279543497482	Even	Even	Even	-0.128822538609842	-0.0553784546966501	0.242594992861697	0.201561878381934	0	0	ENSORLG00000000794	med12 (2 of 2)	mediator of RNA polymerase II transcription, subunit 12 homolog [Source:ZFIN;Acc:ZDB-GENE-060125-1]
ENSORLT00000000977	11.0150475057819	9.54963822279051	16.5486853274758	6.24039437798361	6.38513494445749	16.0009126225696	27.9589074048391	29.4023417982495	30.3518516622976	Even	Even	Even	0.344109209288551	-0.0304814744186807	0.298382263568337	0.586233140879297	0	0	ENSORLG00000000796	rfxank	regulatory factor X-associated ankyrin-containing protein [Source:ZFIN;Acc:ZDB-GENE-050208-596]
ENSORLT00000000978	1177.11272379218	673.468436325096	602.51832947656	1509.18709147544	697.671866597741	1123.50542067254	765.480507067562	2599.2147221388	1576.2053579539	Spread	Spread	Spread	0.574794218245124	1.01586850497564	0.383118287087188	0.365656502702067	0	II	ENSORLG00000000795		Uncharacterized protein [Source:UniProtKB/TrEMBL;Acc:H2L5B0]
ENSORLT00000000982	43.608439929132	22.5910630333393	35.3082524878451	36.9200709635554	19.339332997022	27.3186002808039	76.1553795250246	53.2064790993889	80.3552900661096	Even	Even	Even	0.538107621655707	0.257712878547927	0.312855762093761	0.315974298692216	0	0	ENSORLG00000000801	nr2c2ap	nuclear receptor 2C2-associated protein [Source:ZFIN;Acc:ZDB-GENE-050208-758]
ENSORLT00000000985	0	65.136901491018	26.068584268526	0	38.4297218539548	15.3571721055225	143.889652483845	76.592692613097	52.8183601692432	Spread	Spread	Spread	0.00166582416612947	-0.760200097191645	1.07835422341794	1.07889734152659	I	I	ENSORLG00000000804	znf277	zinc finger protein 277 [Source:ZFIN;Acc:ZDB-GENE-040426-1633]
ENSORLT00000000986	15.3805739075164	30.365686010659	15.8994007151368	24.4027893092888	11.57596309438	16.1547158034744	202.74603822511	207.441103719459	74.7527879922675	Even	Even	Even	-1.39077230036261	-1.6325618050568	0.413938764042014	0.374057041683367	II	II	ENSORLG00000000802	ENPP2 (1 of 2)	ectonucleotide pyrophosphatase/phosphodiesterase 2 [Source:HGNC Symbol;Acc:3357]
ENSORLT00000000988	31.0910640181205	48.7140574581046	25.3387272792137	38.7097539725186	14.6283309774797	38.2870057675058	94.9364607720983	202.49118813634	78.4257164699469	Even	OR Down	NA	-0.252842970656262	-0.45139279425068	0.34751431845571	0.451284684438643	0	0	ENSORLG00000000802	ENPP2 (1 of 2)	ectonucleotide pyrophosphatase/phosphodiesterase 2 [Source:HGNC Symbol;Acc:3357]
ENSORLT00000000990	9.9942946794075	12.6010562073592	11.0520962030723	8.45205680693969	9.70885923714789	8.78650687810848	19.5849539174068	54.4638480395239	18.7682853028245	Even	Even	Even	0.121069124805606	-0.199280614028447	0.116894749969533	0.072465014882743	0	0	ENSORLG00000000808	crlf3	cytokine receptor-like factor 3 [Source:ZFIN;Acc:ZDB-GENE-050417-354]
ENSORLT00000000994	0	83.942661632931	25.5949924417361	0	69.7595810745383	18.1142698619302	87.4927531881191	100.407880737763	38.8651838761303	Spread	Spread	Spread	0.535186201011507	0.217265137169543	1.17830997408958	1.23579369293155	I	I	ENSORLG00000000811	immp2l	IMP2 inner mitochondrial membrane peptidase-like (S. cerevisiae) [Source:ZFIN;Acc:ZDB-GENE-040808-9]
ENSORLT00000000995	7.8044253738823	4.10002070332987	7.22982971738721	10.4074634536101	12.7152443919861	11.2045931719923	31.3484348689086	26.9174131572665	31.4577934373643	Even	Even	Even	-0.644366375081104	0.198830756780549	0.312581981141848	0.102437144982925	0	0	ENSORLG00000000812	zgc:101583	zgc:101583 [Source:ZFIN;Acc:ZDB-GENE-041212-75]
ENSORLT00000001009	293.913708619894	923.158127043891	816.207193666179	278.206572281316	747.688644340137	708.419893174402	637.918998584606	1158.02792921294	209.397194982815	HNI Down	HNI Down	HNI Down	1.60492088375265	1.37547871957682	0.496775062578058	0.450542337177336	II	II	ENSORLG00000000823	gpx1b	glutathione peroxidase 1b [Source:ZFIN;Acc:ZDB-GENE-040912-60]
ENSORLT00000001012	11.2403578422424	8.854293713099	9.23483974860734	7.41971584767025	5.8339825756618	6.03341429651375	63.7688109316723	37.8158944320336	39.3190348448994	Even	Even	Even	-0.679323452885005	-1.2840383136811	0.131124668870528	0.134347927082866	0	II	ENSORLG00000000824	larp1	La ribonucleoprotein domain family, member 1 [Source:ZFIN;Acc:ZDB-GENE-030131-5386]
ENSORLT00000001025	0	26.0203409650832	16.9272002931394	0	15.4296295425278	5.83505343335798	31.7780760565599	16.7476403902269	22.0690888768855	HNI Down	Spread	NA	0.867976012770087	-0.146140180100393	0.922422586727774	1.09911490561562	I	I	ENSORLG00000000833	dus2	dihydrouridine synthase 2 [Source:ZFIN;Acc:ZDB-GENE-100922-233]
ENSORLT00000001026	7.94261418964656	16.8111924557318	10.8378058698289	8.1568225572357	19.8241763416361	18.6358139216202	30.8606746832524	54.0261593633054	37.7855324926539	Even	Even	Even	-0.200238597810679	0.189074476203563	0.381194897335639	0.413197598405259	0	0	ENSORLG00000000837	purba	purine-rich element binding protein Ba [Source:ZFIN;Acc:ZDB-GENE-060531-100]
ENSORLT00000001028	879.68997576805	1304.45923046199	861.012699167232	601.518000433693	894.146664761899	511.024749368717	1999.13778939808	1526.71573688715	3604.3482841428	Spread	Spread	Spread	0.357538525490314	-0.244163069203702	0.247086595017721	0.299375294452563	0	0	ENSORLG00000000838	faxdc2	fatty acid hydroxylase domain containing 2 [Source:ZFIN;Acc:ZDB-GENE-040426-2907]
ENSORLT00000001031	4.91490524123894	4.35156186367479	2.49348696833515	4.08184428303276	5.91683000364312	3.5239490159715	31.7585763439237	15.367920178004	37.0987460038579	Even	Even	Even	-1.2554077509041	-1.05391512445442	0.323237871746071	0.277746053686312	II	II	ENSORLG00000000839	SUZ12 (1 of 2)	SUZ12 polycomb repressive complex 2 subunit [Source:HGNC Symbol;Acc:17101]
ENSORLT00000001033	4.85465146280025	12.1530275635735	9.79813984410845	15.0025159492161	15.4032171666394	17.5459280800613	35.8240236638065	20.4454860103174	62.7234651831829	Even	Even	Even	-0.565295788391669	0.273738799635505	0.416877375173375	0.0855563548248688	0	0	ENSORLG00000000842	btk	Bruton agammaglobulinemia tyrosine kinase [Source:ZFIN;Acc:ZDB-GENE-070531-1]
ENSORLT00000001041	255.019359512652	74.238969102572	248.686044079507	143.096147625436	56.1225716604345	180.494684967766	289.424721677946	285.480815127945	564.40059326797	OR Down	OR Down	OR Down	0.605809596031259	-0.000210115182890813	0.532547198303548	0.504155552219986	0	0	ENSORLG00000000849	srp68	signal recognition particle 68 [Source:ZFIN;Acc:ZDB-GENE-040831-3]
ENSORLT00000001042	0	46.957302090609	14.5724806499187	0	12.8270483947247	12.7022950368351	16.5323980647074	56.7871045261915	18.4543561002712	Spread	HNI Down	NA	1.00816413122681	-0.260964332495654	1.17187738920682	0.866056423607025	III	I	ENSORLG00000000851	dnajc24	DnaJ (Hsp40) homolog, subfamily C, member 24 [Source:ZFIN;Acc:ZDB-GENE-040426-1153]
ENSORLT00000001043	38.903534771575	42.6374858557247	39.6057686305969	22.5504714234399	30.6009318134673	27.3758196547144	139.029051036703	125.665152713679	89.6701738741117	Even	Even	Even	0.0364850857199916	-0.552722598213595	0.0491401492825357	0.150942153978134	0	0	ENSORLG00000000850	h2afy	H2A histone family, member Y [Source:ZFIN;Acc:ZDB-GENE-060421-4796]
ENSORLT00000001044	9.05661458802077	10.5534552692362	9.68459834964334	12.7743865926787	8.54681898743452	8.28500074749196	27.2660951045013	19.4021897445313	19.7519957337368	Even	Even	Even	0.403976793404533	0.419238322088427	0.0769740955544742	0.255328615321321	0	0	ENSORLG00000000852	tsen54	tRNA splicing endonuclease 54 homolog (S. cerevisiae) [Source:ZFIN;Acc:ZDB-GENE-050522-454]
ENSORLT00000001052	17.7607097606402	7.99482184799435	30.6458937463004	14.0949997154668	10.843204368208	38.3619544905969	38.3584522158976	25.2127450108439	57.2890340033416	OR Down	SOK Up	NA	0.485426420827336	0.651903912290628	0.604307933750191	0.712671327250176	0	0	ENSORLG00000000859	gla	galactosidase, alpha [Source:ZFIN;Acc:ZDB-GENE-041010-207]
ENSORLT00000001053	25.2993938873032	37.3609860915127	77.2885635025344	28.6911821619212	40.4301311034917	89.3533672123955	102.43091316301	123.745671596854	173.0474726283	SOK Up	SOK Up	SOK Up	0.0726644356866999	0.252016199278744	0.583301385956587	0.609078170836741	0	0	ENSORLG00000000857	gnsb	glucosamine (N-acetyl)-6-sulfatase (Sanfilippo disease IIID), b [Source:ZFIN;Acc:ZDB-GENE-030131-5846]
ENSORLT00000001054	9.15266391936529	11.410623979	32.3190352667034	6.13618276025781	6.90487212579708	14.2749683446365	14.8034009491894	32.9065697340793	39.4670083698401	SOK Up	Even	NA	0.86380084697255	-0.0892372441255765	0.724625011107285	0.49350110685133	0	0	ENSORLG00000000861	nanp	N-acetylneuraminic acid phosphatase [Source:ZFIN;Acc:ZDB-GENE-050522-94]
ENSORLT00000001056	29.5194795391178	16.7499400241764	31.1420555001488	51.2178401049375	17.566070438541	21.2573758356912	73.1415489092024	46.7725708786227	55.1008342675973	Even	HNI Up	NA	0.408103647860163	0.626142876305442	0.305487816858642	0.614910864514914	0	0	ENSORLG00000000862	PCBD2	pterin-4 alpha-carbinolamine dehydratase/dimerization cofactor of hepatocyte nuclear factor 1 alpha (TCF1) 2 [Source:HGNC Symbol;Acc:24474]
ENSORLT00000001058	0	10.433966986603	6.10386567815252	0	12.9852134358667	6.85692387776933	24.8710984850843	22.547983548633	22.975904900021	HNI Down	HNI Down	HNI Down	-0.504740015430554	-0.241942757295854	0.950919910653845	0.982154218570871	I	I	ENSORLG00000000864	slc2a13b	solute carrier family 2 (facilitated glucose transporter), member 13b [Source:ZFIN;Acc:ZDB-GENE-090812-1]
ENSORLT00000001061	20.9268995891479	8.63034145058099	6.49168227532737	14.6717295026105	6.69826962422902	6.46432270720631	56.2511702147885	27.4157827681848	16.2040356866484	HNI Up	Even	NA	0.114853018204741	-0.258238219197935	0.648330262182822	0.503602528423233	0	0	ENSORLG00000000867	mrps24	mitochondrial ribosomal protein S24 [Source:ZFIN;Acc:ZDB-GENE-050522-393]
ENSORLT00000001062	38.8541418864094	31.8976636046386	60.7024601769269	40.8040680204234	30.6829391104106	65.7679125340178	108.460765271854	121.51706098181	135.364400319596	Spread	Spread	Spread	0.110274947350454	0.172571850494702	0.343015672753615	0.394700063581932	0	0	ENSORLG00000000868	zgc:165608	zgc:165608 [Source:ZFIN;Acc:ZDB-GENE-070615-36]
ENSORLT00000001065	39.7725334024603	33.0467108102877	26.9101127878507	49.5084641175642	43.8898142542362	23.0383839884569	155.31313407237	107.817074170288	69.4540523283074	Even	Spread	NA	-0.152667240885439	0.0707879960235768	0.193527546789293	0.359330748528093	0	0	ENSORLG00000000869	tmem104	transmembrane protein 104 [Source:ZFIN;Acc:ZDB-GENE-070822-4]
ENSORLT00000001075	8.04237797274491	3.41091232455695	5.3565492432252	10.3519713336964	3.83440158757604	4.35431081944647	17.8882686048188	26.9447007634875	17.0648591329516	Even	Even	Even	-0.295620343703553	-0.154231848550546	0.415037262983217	0.586091002310831	0	0	ENSORLG00000000880	zgpat	zinc finger, CCCH-type with G patch domain [Source:ZFIN;Acc:ZDB-GENE-040426-1248]
ENSORLT00000001079	41.1745862873145	44.6376504860967	36.5134103431715	17.5250840980291	20.6697499656658	23.3542554169623	56.4796309838978	63.2236286109616	62.995230030086	Even	Even	Even	1.00622470833075	0.0153072131566561	0.0999827364676967	0.14220898664958	II	0	ENSORLG00000000883	nudcd3	NudC domain containing 3 [Source:ZFIN;Acc:ZDB-GENE-040426-2255]
ENSORLT00000001090	14.6806502594833	19.9219325291947	17.3643215829308	4.78530209786806	10.5961953196187	6.12667595640274	57.92884844859	40.2167850499406	34.8654246720705	Even	Even	Even	0.229081334790573	-1.04362678044145	0.151301707239527	0.424379399165382	0	II	ENSORLG00000000890	polr1b	polymerase (RNA) I polypeptide B [Source:ZFIN;Acc:ZDB-GENE-040426-1598]
ENSORLT00000001105	61.0140335727493	102.449998996108	87.931384957734	62.8556572113794	102.593761613714	85.3269284680192	174.308782830293	133.988670794691	244.776075007362	Spread	Spread	Spread	0.447449560044969	0.443892490250053	0.250898115962288	0.238369043457762	0	0	ENSORLG00000000903	ddx46	DEAD (Asp-Glu-Ala-Asp) box polypeptide 46 [Source:ZFIN;Acc:ZDB-GENE-030131-667]
ENSORLT00000001115	17.0152073170699	11.3890276553346	10.1991389892165	23.0731972779928	0	16.9412131144221	43.8942405190011	47.7203467690289	30.3981164885078	Even	OR Down	NA	-0.0752700154312865	-0.0234773095383275	0.28293183481452	0.896012640110956	0	I	ENSORLG00000000914	fbxo21	F-box protein 21 [Source:ZFIN;Acc:ZDB-GENE-100922-229]
ENSORLT00000001117	25.1017551982149	14.6670682497974	13.0307033950467	19.1712305511754	7.71001293520603	8.96570847237161	35.0419154614437	21.3034439052697	27.3067109019129	Even	Even	Even	0.921086256479457	0.36241170817713	0.372058079852728	0.526076694612119	0	0	ENSORLG00000000913	si:ch73-63e15.2	si:ch73-63e15.2 [Source:ZFIN;Acc:ZDB-GENE-091204-463]
ENSORLT00000001123	70.1097590173211	71.682832257208	82.6060568587759	91.9032543287707	83.8642321682434	87.061725085516	258.08603637417	202.769397462693	206.944926922186	Even	Even	Even	0.0116096125515659	0.239671257729333	0.0909929694264253	0.0461984285405695	0	0	ENSORLG00000000920	SEC24A	Uncharacterized protein [Source:UniProtKB/TrEMBL;Acc:H2L5P0]
ENSORLT00000001132	15.3619678350263	13.0076348994772	7.6875963489373	13.3279560255588	1.77390719062451	11.2732225700272	25.1988619133604	54.2992115086793	23.0958979368997	Even	Even	Even	0.0763757810812824	-0.374735765496272	0.327107951386575	0.701094044901533	0	0	ENSORLG00000000928	fbxw8	F-box and WD repeat domain containing 8 [Source:ZFIN;Acc:ZDB-GENE-080204-111]
ENSORLT00000001135	62.7595135929498	96.7997485688075	62.7583201203055	19.7039906297157	23.1372617242874	23.7686018524891	75.2682195790425	184.315132839753	112.277780400242	Spread	Even	NA	0.842820586703286	-0.895993934328317	0.265208219158168	0.0985147115593729	0	0	ENSORLG00000000931	ube2a	ubiquitin-conjugating enzyme E2A (RAD6 homolog) [Source:ZFIN;Acc:ZDB-GENE-030616-72]
ENSORLT00000001136	258.159839167174	470.537761963602	317.239315983129	182.562510593282	329.470165387312	216.243614097107	589.068964888955	772.89574496602	589.617080018557	Spread	Spread	Spread	0.685114415925836	0.162876356337472	0.314407757775741	0.317020212983942	0	0	ENSORLG00000000932	sar1b	SAR1 homolog B (S. cerevisiae) [Source:ZFIN;Acc:ZDB-GENE-040426-1958]
ENSORLT00000001139	31.8527219269818	46.9439104143781	33.5271017126342	20.6361347973765	27.025962538518	22.6824560844484	129.316739364563	82.2189547957856	46.3004417460957	Even	Even	Even	0.386170830220074	-0.288981342715672	0.220933463590522	0.139158291417426	0	0	ENSORLG00000000933	ctnnbl1	catenin, beta like 1 [Source:ZFIN;Acc:ZDB-GENE-040426-1850]
ENSORLT00000001142	13.8526121942227	17.228213127783	13.7950351282938	12.4147490195548	16.6502242169728	17.8350154116807	38.6787780438957	54.8581266467397	73.4142469667169	Even	Even	Even	-0.310452038103249	-0.246804066009432	0.131411585624113	0.182279001312531	0	0	ENSORLG00000000938	nkrf	NF-kappa B repressing factor [Source:ZFIN;Acc:ZDB-GENE-030616-73]
ENSORLT00000001144	61.5706742363798	46.979365890542	67.2675061246641	49.7813315867391	29.8070058924146	59.0596841783206	126.208661535625	183.346918539357	67.6281691946107	Even	Spread	NA	0.483774036844998	0.141122011980062	0.178548328848317	0.323452734799176	0	0	ENSORLG00000000941	si:busm1-265n4.4	si:busm1-265n4.4 [Source:ZFIN;Acc:ZDB-GENE-040724-116]
ENSORLT00000001146	14.3506836068946	37.9481714866177	32.4110081992698	10.7674644315481	30.289203476111	17.0869916782742	60.7071781896275	111.9817978994	21.1723553789829	HNI Down	Spread	NA	0.390539301957355	-0.152368781124854	0.437026708899302	0.513952860221514	0	0	ENSORLG00000000943	pctp	phosphatidylcholine transfer protein [Source:ZFIN;Acc:ZDB-GENE-081022-182]
ENSORLT00000001150	7.99560129695767	8.53359182364658	8.81770815517368	5.84195987701411	5.43302268562312	6.63378371457786	53.0298036312088	60.7350270069913	20.0636136757725	Even	Even	Even	-0.815540992820259	-1.31668442316746	0.0494185312178124	0.102263324389428	0	II	ENSORLG00000000947	cdkn2aipnl	CDKN2A interacting protein N-terminal like [Source:ZFIN;Acc:ZDB-GENE-041010-154]
ENSORLT00000001157	36.1692802514897	52.2400128819709	36.829566160297	46.1673902441348	55.5725253525911	43.5265260121371	68.9644342121114	170.868840846594	109.673941551934	Even	Even	Even	0.104322529333854	0.318341716706683	0.217835625774478	0.130758859257712	0	0	ENSORLG00000000951	ube2b	ubiquitin-conjugating enzyme E2B (RAD6 homolog) [Source:ZFIN;Acc:ZDB-GENE-040718-247]
ENSORLT00000001160	6.09244859273502	9.06290312945015	12.293960381835	7.56132188339209	15.4970071166559	15.6234476176294	28.7937960047321	21.7854817378877	49.8121339609728	Even	Even	Even	-0.285831453993764	0.209052609077872	0.338988643385037	0.35819990781289	0	0	ENSORLG00000000956	znf341	zinc finger protein 341 [Source:ZFIN;Acc:ZDB-GENE-080204-99]
ENSORLT00000001163	275.47602254995	331.052310085787	93.5269277620653	124.31251149373	66.3114189964036	27.1694246662326	341.648209806452	107.184698265444	130.62017668838	SOK Down	SOK Down	SOK Down	1.85773945096938	0.173230580428753	0.532412348385771	0.673239488576847	II	0	ENSORLG00000000957		Serine/threonine-protein phosphatase [Source:UniProtKB/TrEMBL;Acc:H2L5S5]
ENSORLT00000001171	343.509258502044	270.73499234988	202.54617558823	379.816568870836	282.959404205914	245.990762691193	704.823044639992	791.938213430035	625.490923851013	Spread	Spread	Spread	0.207404264108204	0.361348335371332	0.258918205645193	0.228145088967168	0	0	ENSORLG00000000961	skp1	S-phase kinase-associated protein 1 [Source:ZFIN;Acc:ZDB-GENE-040426-1707]
ENSORLT00000001174	11.3013281712442	21.388047839491	14.997309840682	10.0700929410356	23.3096300178025	14.2951171040422	54.1157184444784	68.0862008512031	33.5675584860742	Even	Even	Even	-0.122791645462466	-0.123150068008701	0.321033078111136	0.425546036904705	0	0	ENSORLG00000000962	mmd	monocyte to macrophage differentiation-associated [Source:ZFIN;Acc:ZDB-GENE-051120-39]
ENSORLT00000001184	61.152784380702	44.9196247098293	57.2829116487177	45.4692107276767	35.4866218668644	48.9164237683843	217.034980854297	209.342841255992	213.549800651311	Even	Even	Even	-0.384932795214609	-0.715852970031134	0.155712452665562	0.161117429646485	0	0	ENSORLG00000000969	hlfa	hepatic leukemia factor a [Source:ZFIN;Acc:ZDB-GENE-061013-159]
ENSORLT00000001195	270.295868895304	216.924949142927	247.215404344046	315.490410314425	312.1135743001	322.473470523683	597.457312430468	791.338103777925	731.344829584446	Even	Even	Even	0.0555119188237673	0.426919838685163	0.109334903708586	0.0166834447295322	0	0	ENSORLG00000000980	eif3k	eukaryotic translation initiation factor 3, subunit K [Source:ZFIN;Acc:ZDB-GENE-050417-45]
ENSORLT00000001213	12.1616185899629	15.3863635362686	16.2793646718916	38.7180386815117	25.0726019086452	22.4975179307777	93.6430813927605	32.5543449237015	51.130137553691	Even	Even	Even	-0.431551056722142	0.545780188404867	0.148271305294817	0.303071821671636	0	0	ENSORLG00000000990	ppp1r13l	protein phosphatase 1, regulatory (inhibitor) subunit 13 like [Source:ZFIN;Acc:ZDB-GENE-050327-33]
ENSORLT00000001214	17.9167901989753	25.3436661397801	20.53135916854	21.3534027830493	26.6060035797548	11.9212073955228	32.0881854699252	28.9105199189337	30.2094842433729	Even	Even	Even	1.06917046818074	0.977888138817555	0.177165853310209	0.372785305315205	II	0	ENSORLG00000000992	pargl	poly (ADP-ribose) glycohydrolase, like [Source:ZFIN;Acc:ZDB-GENE-090313-286]
ENSORLT00000001216	311.903965880957	177.724860381859	120.496548388628	125.85665690965	151.474317317892	57.1836911200527	402.277125438246	380.598583917544	343.156789280925	Spread	SOK Down	NA	0.700891672436077	-0.166144599106661	0.483087155156749	0.437255563677881	0	0	ENSORLG00000000985	slco2a1	solute carrier organic anion transporter family, member 2A1 [Source:ZFIN;Acc:ZDB-GENE-060606-3]
ENSORLT00000001217	45.176413367971	41.3177378428606	33.1763154706427	20.6125286495344	29.1165736948117	17.5052089300312	59.4037715726745	117.074594077707	103.865525222844	Even	Even	Even	0.356832024508133	-0.474965563102715	0.153574190055915	0.26821453818718	0	0	ENSORLG00000000991	vdac1	voltage-dependent anion channel 1 [Source:ZFIN;Acc:ZDB-GENE-030131-6514]
ENSORLT00000001228	80.2105243561883	52.292326608245	59.149013635566	56.2117733012081	67.3172667901361	50.1520153388074	257.904464375332	162.283296762788	200.868648084077	Even	Even	Even	-0.111273776243647	-0.253321412469464	0.227739878331483	0.150367834476353	0	0	ENSORLG00000001002	HNRNPUL1	heterogeneous nuclear ribonucleoprotein U-like 1 [Source:HGNC Symbol;Acc:17011]
ENSORLT00000001255	0	7.16873420452874	4.05109910229977	0	9.55469292777391	7.78039594008616	21.6447204887594	19.8739143624183	13.7683386764335	Even	Even	Even	-0.71592585637587	-0.0882818658512161	0.961105707747434	0.879529005292209	I	I	ENSORLG00000001021	loh12cr1	loss of heterozygosity, 12, chromosomal region 1 homolog (human) [Source:ZFIN;Acc:ZDB-GENE-041010-83]
ENSORLT00000001265	17.545442774632	21.1312851614558	22.5941093643612	12.8041832552177	14.4569958011888	16.3315295064142	68.2235910113912	45.3850254989304	39.1625372407972	Even	Even	Even	0.266862813108323	-0.224250907568313	0.127189260515679	0.121453853865134	0	0	ENSORLG00000001024	elac2	elaC homolog 2 (E. coli) [Source:ZFIN;Acc:ZDB-GENE-041111-227]
ENSORLT00000001267	16.2338291165309	14.8692483599398	9.82302646340107	7.04545979561175	10.3667251071889	5.2128635169867	23.7041558408881	25.857184773906	32.4719571746947	Even	Even	Even	0.581774206307839	-0.273326246436528	0.247543815026447	0.346410484655516	0	0	ENSORLG00000001027	cetn3	centrin 3 [Source:ZFIN;Acc:ZDB-GENE-050522-152]
ENSORLT00000001268	31.0242224693274	25.0985847140972	18.9969987257468	36.6817814123674	31.0934201877422	27.3938028225286	109.583468255333	78.7835447304025	65.4395667920312	Even	Even	Even	-0.171501729369302	0.169796714120777	0.240169405118208	0.14739735959946	0	0	ENSORLG00000001026	upf3b	UPF3 regulator of nonsense transcripts homolog B (yeast) [Source:ZFIN;Acc:ZDB-GENE-040426-1630]
ENSORLT00000001275	9.253087288078	10.9054243038062	18.1986562982288	4.43497796845268	6.20896915583375	6.8594325912068	31.7852953802827	42.2060262912345	42.8360620212868	Even	Even	Even	-0.0218478651784548	-1.15371054981885	0.372288966492074	0.215078297870229	0	II	ENSORLG00000001033	emc3	ER membrane protein complex subunit 3 [Source:ZFIN;Acc:ZDB-GENE-040426-2904]
ENSORLT00000001278	14.7642760486298	19.3872630619874	23.1509190337617	13.5696885327533	18.5065397625932	19.0615669080054	82.7322807472803	72.444941465926	77.5291555743317	Even	Even	Even	-0.43687931679128	-0.60108638502941	0.219920023274652	0.177360716400745	0	0	ENSORLG00000001037	nkap	NFKB activating protein [Source:ZFIN;Acc:ZDB-GENE-030131-8064]
ENSORLT00000001279	0	24.9910069002999	15.1907337609866	32.9019579257134	14.223273996164	17.2897262068254	44.0697796044169	43.2017343853457	53.8607156642104	HNI Down	Spread	NA	-0.227473018147239	0.453382662178187	0.940130184434096	0.466520684308274	I	0	ENSORLG00000001038	TTC17	tetratricopeptide repeat domain 17 [Source:HGNC Symbol;Acc:25596]
ENSORLT00000001286	50.8728002952509	60.8649486566793	55.3506362287955	41.621352629193	52.5320678060349	48.2733375112852	109.54664335251	128.990732932114	145.523071081198	Even	Even	Even	0.384240556572288	0.153849319015996	0.0898630785181696	0.115826481506412	0	0	ENSORLG00000001042	map2k4a	mitogen-activated protein kinase kinase 4a [Source:ZFIN;Acc:ZDB-GENE-060512-98]
ENSORLT00000001287	40.6599830014866	56.4915164564293	114.654710783938	43.1801483966061	68.9849891673007	116.81574415642	86.6642166307005	131.048679696086	244.000901278301	SOK Up	Spread	NA	0.460708545311952	0.573190803518665	0.551871371618406	0.489509832137342	0	0	ENSORLG00000001043	si:ch1073-144j5.1	si:ch1073-144j5.1 [Source:ZFIN;Acc:ZDB-GENE-131121-194]
ENSORLT00000001288	37.2851014167027	23.749487187655	31.5662485174839	82.1343684984032	17.6151241183916	38.5848629684906	65.3439624070333	69.4704719752672	78.4000704136213	Even	Spread	NA	0.381754054786483	0.960816410894234	0.220133527026621	0.71373926771072	0	0	ENSORLG00000001044		Uncharacterized protein [Source:UniProtKB/TrEMBL;Acc:H2L643]
ENSORLT00000001304	16.3139535595883	17.1209044283159	11.5838065610444	30.9133599647387	4.09976877370142	13.3475549746899	20.6661229448254	78.8434826837261	45.3258787768256	Even	Spread	NA	-0.100857436541878	0.00245394394309286	0.199332975238796	0.844909300861116	0	0	ENSORLG00000001056		Uncharacterized protein [Source:UniProtKB/TrEMBL;Acc:H2L659]
ENSORLT00000001311	8.31442858219885	4.53182041403366	8.64241393060906	11.0765404875765	4.09249022225195	9.09442271611545	45.4658772480838	18.9945344738686	35.081736456481	Even	Even	Even	-0.626769303028703	-0.451560116471617	0.318930711688333	0.445013921733578	0	0	ENSORLG00000001063	VDRALPHA	Oryzias latipes vitamin D receptor alpha (vdralpha), mRNA. [Source:RefSeq mRNA;Acc:NM_001128516]
ENSORLT00000001318	13.4889509690389	16.6295686448868	8.2322450839918	14.3478719667583	15.7349074887253	9.58416992845624	42.8542052834059	36.3898877325921	24.8156917593416	Even	Even	Even	0.144877122039017	0.193559227520187	0.331899469491932	0.243992865706748	0	0	ENSORLG00000001066	COL13A1	collagen, type XIII, alpha 1 [Source:HGNC Symbol;Acc:2190]
ENSORLT00000001320	21.4269155437968	10.9077554971993	22.144620877625	27.9375895118173	19.2119709861571	25.17577358724	53.2403785297938	35.1678215234149	35.8216672710677	Even	Even	Even	0.395730290462153	0.804523420336901	0.34640688819904	0.184982991325966	0	0	ENSORLG00000001068		Uncharacterized protein [Source:UniProtKB/TrEMBL;Acc:H2L675]
ENSORLT00000001325	68.6819588428416	66.706645241866	82.4451469449864	116.028005999615	70.6942306258094	106.986535852418	220.572650113263	292.322606468516	358.676227094067	Even	Spread	NA	-0.415428992326508	0.0157298626468856	0.118073752808649	0.245070938376584	0	0	ENSORLG00000001072	lamp2	lysosomal membrane glycoprotein 2 [Source:ZFIN;Acc:ZDB-GENE-030729-9]
ENSORLT00000001326	12.1568410866197	7.73617160057619	11.4200628389458	10.5049882424755	0	12.9930117735881	12.7864072478834	20.9524097504549	13.6038372300454	Even	OR Down	NA	0.98858712373648	0.574359878822042	0.226909429670422	0.880468576097301	0	I	ENSORLG00000001071	rfc5	replication factor C (activator 1) 5 [Source:ZFIN;Acc:ZDB-GENE-040907-1]
ENSORLT00000001327	450.337476314378	334.994602163342	408.941113956543	537.20438257054	364.435237056326	419.272986997991	876.977045297597	1092.73540016703	1173.28510853861	Spread	Spread	Spread	0.188954245137353	0.334356370418109	0.146780243784547	0.200506364315593	0	0	ENSORLG00000001074	arl6ip1	ADP-ribosylation factor-like 6 interacting protein 1 [Source:ZFIN;Acc:ZDB-GENE-040426-1087]
ENSORLT00000001333	26.8005198607676	26.3927921116897	35.3768584616491	17.4889007811555	15.7517696541685	23.1801886886283	68.2546808058107	53.3380830667802	82.8534449381532	Even	Even	Even	0.378133990649672	-0.272458270275439	0.171841711027216	0.206607254086795	0	0	ENSORLG00000001078	srrm2	serine/arginine repetitive matrix 2 [Source:ZFIN;Acc:ZDB-GENE-050522-399]
ENSORLT00000001340	382.7097796162	355.167696246299	108.013666585576	108.386837397965	133.831899995785	69.4898534607512	160.50540327021	530.803513626308	322.395504298759	SOK Down	Spread	NA	1.32386937245039	-0.116404725767273	0.536499111411041	0.311873412396244	II	0	ENSORLG00000001080	xdh	xanthine dehydrogenase [Source:ZFIN;Acc:ZDB-GENE-070719-9]
ENSORLT00000001355	30.0500927956284	48.2204375435731	51.1426868289143	30.3757366907168	48.8330125028394	53.0576856539133	193.080186666559	114.681999964714	313.82245620778	Even	Even	Even	-0.679003390078768	-0.647541363126364	0.264919417588674	0.273590203456146	0	0	ENSORLG00000001095	acads	acyl-Coenzyme A dehydrogenase, C-2 to C-3 short chain [Source:ZFIN;Acc:ZDB-GENE-040808-64]
ENSORLT00000001358	8.3097841978615	6.20903578039382	11.7263090679404	7.83304379293945	5.46130069957733	7.54725511770017	28.0666061374268	22.4997645097057	27.3390958806856	Even	Even	Even	0.0152876280373746	-0.317296053281628	0.318306273472292	0.186368022235249	0	0	ENSORLG00000001098		Uncharacterized protein [Source:UniProtKB/TrEMBL;Acc:H2L6A9]
ENSORLT00000001361	3.32845606501203	2.68517563425068	5.0157706408212	12.1817392472011	7.91631697414842	13.6870528238173	36.6268496888187	14.5468896033475	26.9153522915249	Even	Even	Even	-1.23880391239565	0.376228982725581	0.327390694534516	0.265799851881914	II	0	ENSORLG00000001100		Uncharacterized protein [Source:UniProtKB/TrEMBL;Acc:H2L6B4]
ENSORLT00000001368	20.6201317261919	17.0529123667555	12.3677306317359	25.7882670027752	23.8367483881118	13.0012299905939	70.587549642361	58.4695368506522	39.0164675500953	Even	Even	Even	-0.162954206819801	0.160709055822707	0.248125791335385	0.329991084931176	0	0	ENSORLG00000001105	vps52	vacuolar protein sorting 52 (yeast) [Source:ZFIN;Acc:ZDB-GENE-010430-2]
ENSORLT00000001370	6.3135308184883	8.11138651741383	6.68117501171753	8.15091555814624	9.06794632944409	10.8416847255569	36.7326870326915	35.0098582505322	40.7862691327859	Even	Even	Even	-0.829600565062327	-0.418716950488777	0.135006567697728	0.146247276209973	0	0	ENSORLG00000001110	cul4b	cullin 4B [Source:ZFIN;Acc:ZDB-GENE-041008-208]
ENSORLT00000001373	101.066293352172	218.36735379355	249.505002617141	63.142952918987	315.455173438386	269.886660247477	1054.66110940001	1208.70460425128	851.377724040155	HNI Down	HNI Down	HNI Down	-0.867805836006146	-0.679006197728748	0.41274945149522	0.622045983739701	0	0	ENSORLG00000001113	rps18	ribosomal protein S18 [Source:ZFIN;Acc:ZDB-GENE-020419-20]
ENSORLT00000001376	3.47069067742854	4.19746901528602	6.12026105878107	5.09402557630285	5.77282130135641	7.8545356494213	17.5954753095657	19.0210996939399	24.3887734381363	Even	Even	Even	-0.560516002900883	-0.119286252742434	0.297866477964148	0.230502730398292	0	0	ENSORLG00000001114	anapc2	anaphase promoting complex subunit 2 [Source:ZFIN;Acc:ZDB-GENE-081104-256]
ENSORLT00000001380	25.3651688705531	29.856848685614	27.3357967061807	15.1424686844954	22.1263234720757	19.5837079253256	78.1767292961909	126.043982872736	49.5146962202973	Even	Even	Even	-0.0348856779347077	-0.573066660654667	0.0818137131777057	0.186518385994458	0	0	ENSORLG00000001118	mcts1	malignant T cell amplified sequence 1 [Source:ZFIN;Acc:ZDB-GENE-040426-957]
ENSORLT00000001386	39.1228476413278	32.1644694233397	37.042526685415	31.3648481177138	25.8326930893852	31.3185476121698	82.4998292891879	79.7527358102121	101.652086470511	Even	Even	Even	0.300376466209519	0.00895733155663946	0.0989117756513227	0.107801068074587	0	0	ENSORLG00000001122	c1galt1c1	C1GALT1-specific chaperone 1 [Source:ZFIN;Acc:ZDB-GENE-030131-2772]
ENSORLT00000001392	22.208473133259	29.3205900291319	15.6602657753078	34.979412137469	38.1337556443402	20.3197905142201	62.1925197036423	94.2882941458034	59.0706456554214	Even	Even	Even	-0.0967658040122364	0.378933622366815	0.30505298299862	0.30522631913669	0	0	ENSORLG00000001126	scly	selenocysteine lyase [Source:ZFIN;Acc:ZDB-GENE-080204-30]
ENSORLT00000001393	12.2794225573638	15.2292901155526	13.6690796916842	15.0770659693208	4.54751409276334	15.9832739400109	38.2300239270893	49.7448259616203	44.9317707746616	Even	Even	Even	-0.105512081685438	-0.315183076921914	0.107515862995543	0.535584733657899	0	0	ENSORLG00000001127	RING1	ring finger protein 1 [Source:HGNC Symbol;Acc:10018]
ENSORLT00000001396	0	21.5951631502586	9.85313455694596	0	41.3027057668706	17.5496490681652	38.7446010451807	45.6027439587322	49.4226454371397	Spread	Spread	Spread	-0.5037381702608	0.400380045821538	1.03134431485717	1.056653566943	I	I	ENSORLG00000001130	znf143a	zinc finger protein 143a [Source:ZFIN;Acc:ZDB-GENE-041114-154]
ENSORLT00000001400	6.00659890776881	14.6298638716794	13.0715543948403	8.04041801404327	19.6180533951571	11.9837217770166	42.7736646950217	32.1615569142163	51.443921678564	Even	Even	Even	-0.321632219874737	-0.087687204052408	0.408982971536001	0.445439125374215	0	0	ENSORLG00000001133	adrbk2	adrenergic, beta, receptor kinase 2 [Source:ZFIN;Acc:ZDB-GENE-030616-382]
ENSORLT00000001404	17.828131328359	13.0455413154905	10.5165658286734	20.9717242771412	15.9969850641823	16.1277560602372	48.8580114636866	58.7935374883311	55.9036332211889	Even	Even	Even	-0.397452504689337	-0.0381272405409837	0.269137140296443	0.160189801919277	0	0	ENSORLG00000001137	kat8	K(lysine) acetyltransferase 8 [Source:ZFIN;Acc:ZDB-GENE-030131-7510]
ENSORLT00000001406	19.0970730140591	31.6518370876453	10.6908225932161	16.8303952970743	46.5542450009641	24.2171828415898	38.8847317750653	191.461835590724	206.824490590684	Spread	Spread	Spread	-1.24599154821393	-0.734202592549316	0.51507580928081	0.52998468452454	II	0	ENSORLG00000001141	creg1	cellular repressor of E1A-stimulated genes 1 [Source:ZFIN;Acc:ZDB-GENE-070112-2042]
ENSORLT00000001407	33.4720606785391	30.8675175473691	25.9335069365457	24.3943002587381	25.2284837928262	19.8647867115726	68.6726307012571	41.8829103078253	42.7994753503319	Even	Even	Even	0.820454960415934	0.442913992955825	0.127240323867197	0.12460732820575	0	0	ENSORLG00000001139	si:dkey-183c23.1	si:dkey-183c23.1 [Source:ZFIN;Acc:ZDB-GENE-081107-54]
ENSORLT00000001410	0.365116186712622	1693.57319885216	802.284828063137	0.371852071668649	1745.714049481	837.618317472094	3945.19918548778	4907.0407752415	4011.37859671189	Spread	Spread	Spread	-0.780515220676728	-0.73082120586936	1.01793427075454	1.01355727183928	I	I	ENSORLG00000001144	RPL27A	ribosomal protein L27a [Source:HGNC Symbol;Acc:10329]
ENSORLT00000001414	2.4722456292238	7.22624827329805	6.58636613790644	3.68072034841674	8.44222915779027	8.39696743163171	19.5577581450141	24.9033209379365	32.2942569135924	Even	Even	Even	-0.651773228157586	-0.318279657660049	0.4752736758241	0.400014199957384	0	0	ENSORLG00000001147	SETDB2	SET domain, bifurcated 2 [Source:HGNC Symbol;Acc:20263]
ENSORLT00000001419	7.03053831216721	8.36638204512469	7.40437168133745	9.28338856234998	13.7176230574526	5.75267673135424	19.9978306808667	33.9697309595923	15.288033536146	Even	Even	Even	-0.0178525536002283	0.316778897380708	0.0906745213555373	0.41639928889903	0	0	ENSORLG00000001152		Uncharacterized protein [Source:UniProtKB/TrEMBL;Acc:H2L6G9]
ENSORLT00000001421	78.1587007173009	76.6407156417077	153.971499229998	23.645045666581	19.6853272366458	32.2940478819806	73.7364205997684	182.171346476963	131.997198308177	Spread	Even	NA	1.2557961230747	-0.773816649823813	0.42959284828302	0.25579255325408	II	0	ENSORLG00000001151	clic2	chloride intracellular channel 2 [Source:ZFIN;Acc:ZDB-GENE-040718-299]
ENSORLT00000001422	1.18860041034982	26.7914478798682	42.1924292016339	115.703947922509	0	34.7956550647334	125.41664357972	81.8362731120093	165.810319372633	HNI Down	Spread	NA	-0.825480490583235	0.275301986775251	0.885490557705214	1.18333268306428	I	I	ENSORLG00000001154	suds3	suppressor of defective silencing 3 homolog (SDS3, S. cerevisiae) [Source:ZFIN;Acc:ZDB-GENE-040801-236]
ENSORLT00000001425	724.758793320774	1205.48912736079	918.894702815356	752.609317300854	1289.2701952391	962.825683837785	2404.15047778075	2538.36957049386	2379.17384749157	Spread	Spread	Spread	0.223312884249227	0.300008491096567	0.254647659547436	0.2699965313852	0	0	ENSORLG00000001157	zgc:163025	zgc:163025 [Source:ZFIN;Acc:ZDB-GENE-070424-102]
ENSORLT00000001434	122.317266177286	139.356684936841	142.081481494579	174.594907915004	167.005497072011	170.033689405784	212.17577725084	177.63358745425	97.0067928731606	Even	Even	Even	1.31506712006449	1.65669785445549	0.0795874682338874	0.0224013039794603	II	II	ENSORLG00000001165	klf15	Kruppel-like factor 15 [Source:ZFIN;Acc:ZDB-GENE-030131-7844]
ENSORLT00000001453	835.8051737291	849.717535025937	418.787491663397	757.604459333135	776.864255011733	395.791095341546	2076.77462617527	2726.28302555436	816.692881343021	Spread	Spread	Spread	0.167803802439039	0.0432514565393555	0.34911237500337	0.333637425539822	0	0	ENSORLG00000001180	f7	coagulation factor VII [Source:ZFIN;Acc:ZDB-GENE-010814-1]
ENSORLT00000001471	3.65821425011664	3.93984470401936	3.94813911392256	2.09739210626212	2.60029160606648	2.08952004058914	13.2780326017478	14.8268335389282	15.0133905342664	Even	Even	Even	-0.315918469349891	-1.08244711976508	0.0428831863455845	0.129352872984604	0	II	ENSORLG00000001194	ocrl	oculocerebrorenal syndrome of Lowe [Source:ZFIN;Acc:ZDB-GENE-061110-61]
ENSORLT00000001479	62.0471337895962	159.809649072313	116.106751978583	110.511346031907	212.032108072115	143.149242885849	121.993273501895	401.055961716588	289.156368271853	Spread	Spread	Spread	0.319985112953025	0.782495778061059	0.434714971111958	0.333873688952199	0	0	ENSORLG00000001200	si:ch211-202a12.4	si:ch211-202a12.4 [Source:ZFIN;Acc:ZDB-GENE-030131-8486]
ENSORLT00000001485	797.554264884596	859.535996099464	860.222856476433	820.551350171854	917.69283672934	926.782466746931	2104.896221851	2405.74027876423	3388.57192972534	Even	Even	Even	-0.0648609110466809	0.017404372666389	0.0428851150402509	0.066285563952142	0	0	ENSORLG00000001205	f10	coagulation factor X [Source:ZFIN;Acc:ZDB-GENE-021206-9]
ENSORLT00000001492	337.156575275496	312.055981654134	284.954065328751	293.15289093192	303.086539264679	338.278485924416	1410.46664856136	835.257569934123	1610.58231927995	Even	Even	Even	-0.460505431495109	-0.459963007229185	0.0838425846294042	0.076119584866445	0	0	ENSORLG00000001211	si:zfos-1962a1.5	si:zfos-1962a1.5 [Source:ZFIN;Acc:ZDB-GENE-121214-320]
ENSORLT00000001502	56.8203913872522	59.2248313242865	68.0082686778672	52.890079875404	49.8968412176817	41.6588423832831	165.242270486969	157.726598921772	122.262948444047	Even	Even	Even	0.31053092130775	-0.0390663047903926	0.0959922683514702	0.120795618352535	0	0	ENSORLG00000001220	atp6v1ba	ATPase, H+ transporting, lysosomal, V1 subunit B, member a [Source:ZFIN;Acc:ZDB-GENE-030711-3]
ENSORLT00000001506	1425.56079686626	1241.94325596981	1338.79960759026	1579.57990883719	1223.31045664037	1596.42239338575	6170.09854210456	5818.1292939459	3428.09740139493	Spread	Spread	Spread	-0.359152732382531	-0.224146337771277	0.0687828622057089	0.14369695074439	0	0	ENSORLG00000001223	tbt-bp1	Oryzias latipes tributyltin-binding protein type 1 (tbt-bp1), mRNA. [Source:RefSeq mRNA;Acc:NM_001201521]
ENSORLT00000001507	994.224216920792	922.090348409784	870.40009300559	728.032935071349	587.503435589755	628.78386740921	1380.62018748614	1699.29820677862	1427.57796837373	Even	Spread	NA	0.89120146056553	0.371902029972387	0.0669527099403655	0.111447609096466	0	0	ENSORLG00000001224	eif1b	eukaryotic translation initiation factor 1B [Source:ZFIN;Acc:ZDB-GENE-030131-956]
ENSORLT00000001510	19.5640592647399	15.0241436398945	18.1842269053421	14.0712765958184	10.2488327436165	12.1271053832549	70.8911230559005	29.8465060431646	47.8983857127262	Even	Even	Even	0.0910350909410831	-0.442940751617489	0.132308033751717	0.157322029576121	0	0	ENSORLG00000001227	mrps30	mitochondrial ribosomal protein S30 [Source:ZFIN;Acc:ZDB-GENE-050809-4]
ENSORLT00000001511	1449.7342562387	1674.20293127275	1133.53568165306	1842.37088182852	1199.12610394656	1442.04939179759	7636.92374145356	10609.8152921419	7999.42610874606	Spread	Spread	Spread	-1.03907490216727	-0.964431917518365	0.191400473316232	0.21733871321516	II	0	ENSORLG00000001228		Uncharacterized protein [Source:UniProtKB/TrEMBL;Acc:H2L6Q9]
ENSORLT00000001514	14.1751619365431	29.5463417646816	12.0974087770756	10.56203141026	16.3110290428065	9.3206295465289	44.4146992218618	53.8283682058393	35.3614233471219	OR Up	Even	NA	0.325819921288958	-0.299195895237357	0.512253126559868	0.309133499775801	0	0	ENSORLG00000001230	srsf2b	serine/arginine-rich splicing factor 2b [Source:ZFIN;Acc:ZDB-GENE-030131-2420]
ENSORLT00000001517	70.8438581415927	55.6049325233585	72.1273189459877	103.697135146171	84.6999539018956	109.099690371699	144.888617627738	230.078868484004	81.3039884057654	Even	Even	Even	0.38476210434818	0.967944089953199	0.138855546425582	0.129233685647054	0	0	ENSORLG00000001235	hint2	histidine triad nucleotide binding protein 2 [Source:ZFIN;Acc:ZDB-GENE-070410-139]
ENSORLT00000001518	471.104782110292	320.333030339548	241.801599213736	571.304146743159	611.623966840982	372.701193822203	4580.1795503387	2623.40196826428	2813.53718079088	Spread	Spread	Spread	-1.69225860947004	-1.10193486902711	0.338351569020772	0.246655672707628	II	II	ENSORLG00000001225	cyp2y3	cytochrome P450, family 2, subfamily Y, polypeptide 3 [Source:ZFIN;Acc:ZDB-GENE-050522-490]
ENSORLT00000001520	27.9693478698663	16.3280862786908	12.6698519149429	30.1015979038386	19.3712638997588	12.083153258945	88.4003378444781	36.188968279236	15.7644431868711	Even	Even	Even	0.284100479810025	0.395866641610856	0.420732448114129	0.44173700302536	0	0	ENSORLG00000001231	pcid2	PCI domain containing 2 [Source:ZFIN;Acc:ZDB-GENE-041114-79]
ENSORLT00000001523	82.3936860438973	74.8400279950618	26.9352038393089	98.4873505683839	41.167682788255	38.494267785247	399.035076047439	184.867124253011	407.376538598473	SOK Down	HNI Up	NA	-0.84329868809394	-0.891241462981793	0.489927860426404	0.57072878289217	0	0	ENSORLG00000001238		Uncharacterized protein [Source:UniProtKB/TrEMBL;Acc:H2L6R8]
ENSORLT00000001526	2318.34948333543	457.198646849188	387.24455805086	2632.59232087895	435.153878439942	396.314549500933	5245.79851063521	2555.01963037352	1984.47348750475	HNI Up	HNI Up	HNI Up	-0.04445335250363	0.0868118836186927	1.03891276437209	1.10856971112166	I	I	ENSORLG00000001240		Uncharacterized protein [Source:UniProtKB/TrEMBL;Acc:H2L6S0]
ENSORLT00000001527	6.09585538792215	6.20783510104184	4.78018905469253	14.7684344002735	8.67118802477094	8.4131671140077	18.1737150556812	22.42138009485	16.1409670554417	Even	Even	Even	-0.146667891551472	0.752116201023072	0.139412631668886	0.338781504919341	0	0	ENSORLG00000001242	zgc:171422	zgc:171422 [Source:ZFIN;Acc:ZDB-GENE-080204-95]
ENSORLT00000001531	29.1285465496891	14.3753286620821	34.6162051213564	51.7239068929486	65.6433097323693	68.2765932545679	109.73411130134	157.169903367963	202.586222472793	Even	Even	Even	-1.00236731931218	0.246404553455686	0.401993692825512	0.143735323825989	II	0	ENSORLG00000001245	fam63a	family with sequence similarity 63, member A [Source:ZFIN;Acc:ZDB-GENE-070717-2]
ENSORLT00000001541	0	210.817716300167	29.7997925601003	0	169.886859026896	31.3343547896053	234.767751542403	457.737828329473	71.5176005383379	Spread	Spread	Spread	-0.0819122834708445	-0.339871499682964	1.42246922755992	1.34786968769962	I	I	ENSORLG00000001252	zgc:113516	zgc:113516 [Source:ZFIN;Acc:ZDB-GENE-050320-154]
ENSORLT00000001548	384.501695021849	328.343666435332	335.964135022109	315.654181733965	235.99396257942	271.419807623482	486.941065649051	930.507621698997	497.362067506798	Even	Spread	NA	0.716513340050157	0.366844134999481	0.0871337808701479	0.145472295928121	0	0	ENSORLG00000001257	SEC61A1 (1 of 2)	Sec61 alpha 1 subunit (S. cerevisiae) [Source:HGNC Symbol;Acc:18276]
ENSORLT00000001549	4.10789984952002	8.0376019410338	7.13485650135119	3.78409825277228	12.3444489420915	7.39951945128323	19.9011748010269	37.163406166953	26.1709937218914	Even	Even	Even	-0.525105902141762	-0.237854987980523	0.320271345231156	0.547943202073608	0	0	ENSORLG00000001256	mfsd11	major facilitator superfamily domain containing 11 [Source:ZFIN;Acc:ZDB-GENE-050913-140]
ENSORLT00000001556	2.54699515736869	46.9016273929438	26.6094081397964	2.42941015076426	60.9716645555031	37.1744001450898	76.0315966180025	72.052272370387	58.8612821631924	HNI Down	HNI Down	HNI Down	0.140886544976272	0.543992604401276	0.875805187791454	0.878183474740826	I	I	ENSORLG00000001266	zgc:56106	zgc:56106 [Source:ZFIN;Acc:ZDB-GENE-040426-904]
ENSORLT00000001557	4.37935029859854	1.82318581705832	19.2179890664934	1.81450735309973	3.57861172416891	1.76410437106918	11.9473008843152	15.622939893148	21.0747078924541	Spread	Even	NA	0.64866633493076	-1.17985557509107	1.10843794349591	0.433141529991036	I	II	ENSORLG00000001264		Uncharacterized protein [Source:UniProtKB/TrEMBL;Acc:H2L6U9]
ENSORLT00000001565	26.4961855514283	17.017985984003	28.9595307572271	37.8919895243363	51.6922757106176	43.729772101336	90.1896597235626	125.380677388259	80.8988187168224	Even	Even	Even	-0.447390015331335	0.43190918117593	0.260983931704768	0.155887935053143	0	0	ENSORLG00000001271	zdhhc9	zinc finger, DHHC-type containing 9 [Source:ZFIN;Acc:ZDB-GENE-071004-8]
ENSORLT00000001573	1.12588923844542	31.2034805281926	9.26789408531491	1.06758261543307	39.5951495936666	17.0873564065876	73.293384412182	81.3704649116437	87.2385224256236	Spread	Spread	Spread	-0.954901873393886	-0.481567348261778	1.12197368338704	1.00543313526948	I	I	ENSORLG00000001278	plekha7a	pleckstrin homology domain containing, family A member 7a [Source:ZFIN;Acc:ZDB-GENE-050419-75]
ENSORLT00000001577	79.1096124078118	157.091184074598	149.73833953867	109.749607098446	199.541084972835	162.049325263984	236.666120710944	503.131418710152	258.765438762014	Spread	Spread	Spread	0.213482428392451	0.501877254216853	0.334695309741407	0.287046182979867	0	0	ENSORLG00000001282	amdhd2	amidohydrolase domain containing 2 [Source:ZFIN;Acc:ZDB-GENE-040426-1871]
ENSORLT00000001578	159.76678359738	217.307440328468	144.344609778673	115.287676850425	170.312601157783	118.859913421744	355.59128498275	653.990892237632	249.001297783764	Spread	Spread	Spread	0.313676194152651	-0.0527687860657359	0.221247378005103	0.228373203918106	0	0	ENSORLG00000001283	psmb4	proteasome (prosome, macropain) subunit, beta type, 4 [Source:ZFIN;Acc:ZDB-GENE-050417-333]
ENSORLT00000001587	0	29.0974258993293	11.5214117483832	0	28.2188253663355	14.3658127995411	43.2386487295053	44.5391695623521	55.0728004735816	Spread	HNI Down	NA	-0.229323923633672	-0.161139788056767	1.08225577204806	0.994033752432532	I	I	ENSORLG00000001292	pik3c2a	phosphoinositide-3-kinase, class 2, alpha polypeptide [Source:ZFIN;Acc:ZDB-GENE-030328-39]
ENSORLT00000001596	23.14261497	16.9239216599203	17.6503498593154	9.49057039097052	2.96823591789118	9.72667150347485	25.616151554075	30.2324666152933	20.3100686669579	Even	Even	Even	1.18494737389405	-0.194430477460469	0.176730850533908	0.518669714752849	II	0	ENSORLG00000001298	sytl4	synaptotagmin-like 4 [Source:ZFIN;Acc:ZDB-GENE-070209-217]
ENSORLT00000001601	5.14328388795232	8.40958236069173	4.90964102777906	7.03975675579288	8.40017487883415	6.51324897807847	19.7796043673343	22.1612448473012	24.9433121370523	Even	Even	Even	-0.272103620491421	-0.0222721351546559	0.317952841216892	0.133059125704626	0	0	ENSORLG00000001303	gpr155b	G protein-coupled receptor 155b [Source:ZFIN;Acc:ZDB-GENE-110815-2]
ENSORLT00000001606	19.2006170861918	21.6866938179521	21.7497827817796	8.2356230498443	14.3606284536023	12.7141961785424	41.0619359196201	35.3325072987582	47.3802187393269	Even	Even	Even	0.602335670904246	-0.224586490951541	0.069634051195563	0.269304498602413	0	0	ENSORLG00000001306	THAP8	THAP domain containing 8 [Source:HGNC Symbol;Acc:23191]
ENSORLT00000001607	1.75064872679841	3.88129468568061	2.03444529774425	2.55350375948938	4.64813263619526	2.88076907250486	13.2446583073091	12.7573498019033	15.8281044895869	Even	Even	Even	-0.862960326409869	-0.467739501513566	0.452731625674222	0.335278832834131	0	0	ENSORLG00000001304	scarb1	scavenger receptor class B, member 1 [Source:ZFIN;Acc:ZDB-GENE-031126-1]
ENSORLT00000001613	0	287.654215942982	121.318722562062	0.41803722192577	529.007503048408	258.967591730459	1099.60907785182	710.723743425166	891.239341722725	Spread	Spread	Spread	-1.13875942911427	-0.19184960461221	1.05933410441878	1.00577568193067	III	I	ENSORLG00000001308	nucb2b	nucleobindin 2b [Source:ZFIN;Acc:ZDB-GENE-030131-4775]
ENSORLT00000001616	0	27.7179410667001	7.24249482075165	0.577193566784122	41.5072563977148	22.7930281681406	7.44997543763115	95.3777672360516	15.232101189052	Spread	HNI Down	NA	-0.170760760560411	0.721233808251402	1.23360596697378	0.947477334893231	I	I	ENSORLG00000001314	si:dkey-10o6.2	si:dkey-10o6.2 [Source:ZFIN;Acc:ZDB-GENE-070705-284]
ENSORLT00000001626	36.1180836931203	49.3926904422284	49.2669071550548	27.2330383943267	38.203100923941	55.1551015586938	98.1812488080298	119.319027273235	198.431034597321	Even	Spread	NA	-0.040801181168763	-0.201257671097547	0.169791759322607	0.349961293838	0	0	ENSORLG00000001319	CLDN3 (2 of 5)	claudin 3 [Source:HGNC Symbol;Acc:2045]
ENSORLT00000001647	6.38895198186394	4.09807677005618	5.64564882786801	7.05895971804769	7.53632203112735	8.58727756004959	33.7200963223746	19.0365553523102	22.2326460593753	Even	Even	Even	-0.631736306141485	-0.108682366269039	0.217334782343126	0.101182887032064	0	0	ENSORLG00000001324	rabggta	Rab geranylgeranyltransferase, alpha subunit [Source:ZFIN;Acc:ZDB-GENE-060929-1042]
ENSORLT00000001651	24.1432559884391	32.8874569018446	27.6702569281872	19.5323017815072	17.109556068974	13.604622602849	70.0986702658256	67.6170634594413	33.5843549284292	Even	Even	Even	0.568886996147555	-0.18446894689347	0.155815510473239	0.177938329294026	0	0	ENSORLG00000001332	mtx2	metaxin 2 [Source:ZFIN;Acc:ZDB-GENE-021210-2]
ENSORLT00000001658	30.7013858682162	13.5683683745608	6.42998716384833	33.7432747911459	16.0166114006591	11.326343920539	104.611198877757	65.4488724609147	35.8939500778178	Spread	HNI Up	NA	-0.437309501618429	-0.168440682019395	0.738107709574455	0.580656227843558	0	0	ENSORLG00000001341	rhbdd1	rhomboid domain containing 1 [Source:ZFIN;Acc:ZDB-GENE-050417-85]
ENSORLT00000001659	30.5443298505623	34.5711472737423	37.0110981138124	20.2602682008898	25.6485241595561	26.8148469585188	114.263271886953	103.399805120677	65.5878372282588	Even	Even	Even	0.113240219352885	-0.3766218084171	0.0959301550948081	0.14424082018344	0	0	ENSORLG00000001344	anp32e (1 of 2)	acidic (leucine-rich) nuclear phosphoprotein 32 family, member E [Source:ZFIN;Acc:ZDB-GENE-040426-2448]
ENSORLT00000001661	76.3650826606977	60.6102322062826	168.859789058697	64.6620450166191	58.9747018742013	132.700516125533	163.099463346093	164.240074456987	161.20897265216	SOK Up	SOK Up	SOK Up	0.909214688472743	0.654503893254504	0.573670273644012	0.480099971347828	0	0	ENSORLG00000001343	tspan7	tetraspanin 7 [Source:ZFIN;Acc:ZDB-GENE-030131-5435]
ENSORLT00000001664	1405.5963647958	1757.56791953487	905.278063525056	1567.22910448124	1550.49972837631	942.771296199854	1521.78099356157	925.567666738399	99.3143840542935	Spread	Spread	Spread	2.26083096226765	2.25801184936274	0.315814664334812	0.262873923929232	II	II	ENSORLG00000001348	mid1ip1l	MID1 interacting protein 1, like [Source:ZFIN;Acc:ZDB-GENE-030131-1697]
ENSORLT00000001665	14.4170475190787	24.3924285814342	11.5506660241438	20.3717713223115	28.5624761630039	12.6187429442932	35.0615536019165	115.639441615844	40.0894484861416	Even	Even	Even	-0.336672151141516	-0.0471255568470182	0.401559287004066	0.388585561339445	0	0	ENSORLG00000001347	dhrs7ca	dehydrogenase/reductase (SDR family) member 7Ca [Source:ZFIN;Acc:ZDB-GENE-050320-114]
ENSORLT00000001678	32.6804485086957	24.4181572312257	22.0419743534795	31.5380240903806	22.5755419436792	26.9795988106772	80.873167469199	90.8914507867124	68.514084248468	Even	Even	Even	-0.017256732491837	0.0179059454722437	0.211675373656882	0.165789409425628	0	0	ENSORLG00000001355		Uncharacterized protein [Source:UniProtKB/TrEMBL;Acc:H2L768]
ENSORLT00000001682	286.837316434604	207.766805429433	223.611231243669	319.034471404604	247.114986453795	267.932057473096	571.454536636034	1100.79936323937	1153.02615651367	Spread	Spread	Spread	-0.390942982726629	-0.175171090096138	0.1747433583699	0.133106595711399	0	0	ENSORLG00000001360		Uncharacterized protein [Source:UniProtKB/TrEMBL;Acc:H2L771]
ENSORLT00000001685	33.3201276442538	29.3439571888796	59.7392125643922	9.55797242611154	11.5107594076484	7.25166011183719	62.1587002475044	36.2425391982193	46.5331684055978	Spread	Even	NA	1.34120478817459	-0.770524497716071	0.404914187982996	0.225843654155998	II	0	ENSORLG00000001361	aff4	AF4/FMR2 family, member 4 [Source:ZFIN;Acc:ZDB-GENE-100910-5]
ENSORLT00000001698	0.0680080640813043	120.062937317833	70.8839700051916	0	72.0477346873215	48.6827630609052	123.125108603284	114.055164103659	171.369185948832	HNI Down	HNI Down	HNI Down	0.488137055729594	-0.173758078146356	0.947387477891109	0.913384462022031	I	I	ENSORLG00000001373	samm50	sorting and assembly machinery component 50 homolog (S. cerevisiae) [Source:ZFIN;Acc:ZDB-GENE-040426-806]
ENSORLT00000001707	10.4114882263872	6.03905107348551	8.71913620254497	16.4259079342567	10.9776286960644	11.7184309002447	31.6331288504461	32.8145314390235	32.3933501915349	Even	Even	Even	-0.358969015584586	0.27732329605141	0.262784584153965	0.226600599644933	0	0	ENSORLG00000001380	cstf2	cleavage stimulation factor, 3' pre-RNA, subunit 2 [Source:ZFIN;Acc:ZDB-GENE-031118-2]
ENSORLT00000001716	0.22417432204659	94.3510634250632	37.0158853617367	0.104173160657	61.6851276293551	20.7782982697225	105.147787600169	136.949644838718	82.1205841255312	Spread	Spread	Spread	0.284060408946804	-0.388354102336576	1.08143188991587	1.13868676000534	I	I	ENSORLG00000001385	api5	apoptosis inhibitor 5 [Source:ZFIN;Acc:ZDB-GENE-030131-395]
ENSORLT00000001721	35.7381448338203	15.813716046177	13.0480060392903	24.7312859614832	10.1691714373088	7.1494003478935	38.9528581796274	36.4992349134172	30.8995915844289	HNI Up	HNI Up	HNI Up	0.865722712017864	0.246292439056566	0.574888776861171	0.670719051048718	0	0	ENSORLG00000001381	gak	cyclin G associated kinase [Source:ZFIN;Acc:ZDB-GENE-041210-358]
ENSORLT00000001722	40.0766948812045	39.6190805022608	38.7896182276118	39.8111662165888	37.8778689719059	39.8926318626824	132.678331832477	89.6747677440086	85.7591501897874	Even	Even	Even	0.206215679897457	0.195169596703859	0.0165192367063088	0.0290972515749573	0	0	ENSORLG00000001389	ash2l	ash2 (absent, small, or homeotic)-like (Drosophila) [Source:ZFIN;Acc:ZDB-GENE-030131-494]
ENSORLT00000001725	9.35816050409673	9.15982799998016	7.78024770734512	8.24089712820153	10.2980691790156	8.15158622401363	28.9206259832376	31.4235802218908	20.5887269622447	Even	Even	Even	-0.036798338696283	-0.0154352102090037	0.0980477907672321	0.13648784944007	0	0	ENSORLG00000001390	vps45	vacuolar protein sorting 45 homolog (S. cerevisiae) [Source:ZFIN;Acc:ZDB-GENE-060503-526]
ENSORLT00000001728	28.8926264758274	15.3853077489881	27.9705752006818	24.7489964660674	23.0096579144745	22.1989860599388	88.7236446581999	79.6028928960642	59.5696246016601	Even	Even	Even	-0.0723744001598811	-0.118860593249437	0.313350819860098	0.0558716963221271	0	0	ENSORLG00000001393	tyw1	tRNA-yW synthesizing protein 1 homolog (S. cerevisiae) [Source:ZFIN;Acc:ZDB-GENE-060929-688]
ENSORLT00000001740	39.2142042144902	22.0915947830215	53.1961249455442	40.8207572290675	58.1107407727696	39.8907883414717	137.010595217339	161.251735760904	184.62284924685	Spread	Even	NA	-0.491345847354461	-0.213478492239724	0.408167887911728	0.221752062878389	0	0	ENSORLG00000001404	sbds	Shwachman-Bodian-Diamond syndrome [Source:ZFIN;Acc:ZDB-GENE-040426-1116]
ENSORLT00000001743	15.0328869862705	14.7269609279209	19.465179982191	9.92606286816219	12.691977185767	17.6160749570363	37.267882368405	36.0351780763149	29.4776262801504	Even	Even	Even	0.522857232957886	0.231884508781364	0.161607685811015	0.290436594565641	0	0	ENSORLG00000001407	rft1	RFT1 homolog (S. cerevisiae) [Source:ZFIN;Acc:ZDB-GENE-110411-126]
ENSORLT00000001752	25.0455395356022	28.5400373505509	18.7775794811966	31.0488516624251	30.9800545883347	15.7998523280436	39.332164759406	73.826292436077	23.1728055471339	Even	Even	Even	0.671173312209677	0.776221320131551	0.205067905753523	0.338598021272345	0	0	ENSORLG00000001414	impact	Impact homolog (mouse) [Source:ZFIN;Acc:ZDB-GENE-040927-10]
ENSORLT00000001754	7.59753153199829	6.97853394582041	6.60669038835982	24.2287399255648	15.3697534370318	13.0971997303371	71.2231333435429	33.636120865125	60.8799791986452	Even	Even	Even	-1.38299045312019	-0.0681956957761695	0.0708876157964398	0.334841705386565	II	0	ENSORLG00000001416	xkrx	XK, Kell blood group complex subunit-related, X-linked [Source:ZFIN;Acc:ZDB-GENE-041114-108]
ENSORLT00000001755	5.8071212091722	4.7211688200505	2.94868240390845	9.15139940573435	8.16776775764965	2.62527131593073	15.5090447184731	35.9293787910651	15.2537441803524	Even	Even	Even	-0.722058405699287	-0.156568334920407	0.321191167902011	0.529238487573348	0	0	ENSORLG00000001414	impact	Impact homolog (mouse) [Source:ZFIN;Acc:ZDB-GENE-040927-10]
ENSORLT00000001756	55.0510161068147	13.4526082735314	41.4773985251548	55.7802519015835	55.1651731740059	47.4859998418532	80.0730825816605	107.539110895921	194.373343391983	OR Down	Even	NA	-0.211300903852754	0.315303008999869	0.578648114033452	0.0875086811225771	0	0	ENSORLG00000001418	pld3	phospholipase D family, member 3 [Source:ZFIN;Acc:ZDB-GENE-050419-212]
ENSORLT00000001758	30.4677332668963	42.5171450567741	36.6667459788644	28.2717024566581	53.47969604189	35.7467667664401	102.849036674929	189.701569394303	85.6701791102683	Even	Even	Even	-0.201338965019717	-0.101627918996816	0.164855187022767	0.330571375528465	0	0	ENSORLG00000001420	crls1	cardiolipin synthase 1 [Source:ZFIN;Acc:ZDB-GENE-040426-2519]
ENSORLT00000001761	241.396799829808	223.836127758913	164.095339826773	131.111521347894	121.446321957606	110.488390391081	328.120662002855	221.64872961742	213.935772543755	Spread	Even	NA	1.30575946710276	0.512100007659991	0.193174336214722	0.0852644793173196	II	0	ENSORLG00000001423	foxa3	forkhead box A3 [Source:ZFIN;Acc:ZDB-GENE-980526-423]
ENSORLT00000001764	9.56393565806031	32.9086893128005	25.770317763535	8.30011952256151	43.259359884849	17.110045858647	41.3172797137707	114.960824171789	44.1234936090271	HNI Down	Spread	NA	0.030820255954296	0.0398103867063064	0.525870056669312	0.794333998255662	0	0	ENSORLG00000001427	cd3eap	CD3e molecule, epsilon associated protein [Source:ZFIN;Acc:ZDB-GENE-101202-2]
ENSORLT00000001765	4.41981794213343	1.18047903068899	2.77759771926822	6.58405386864865	4.54078260293933	5.2502798846486	19.1202100119224	25.7164131098084	19.2731585841943	Even	Even	Even	-1.35092234048558	-0.384076837616459	0.579998380397949	0.190058200284176	II	0	ENSORLG00000001426	SOCS5	suppressor of cytokine signaling 5 [Source:RefSeq peptide;Acc:NP_001116396]
ENSORLT00000001770	326.693142270753	201.793810772045	321.701115377267	316.231373175265	187.212811873332	329.260972126202	730.078934859588	1146.66342456165	384.438720782258	Spread	Spread	Spread	0.173739887290266	0.143763634022709	0.249522393231673	0.282888671989272	0	0	ENSORLG00000001432	mcfd2	multiple coagulation factor deficiency 2 [Source:ZFIN;Acc:ZDB-GENE-041010-8]
ENSORLT00000001772	14.515391043165	13.9916065509502	17.3369399831287	10.4560536718632	9.0337821951389	8.85981446844445	63.0099762750335	46.1143623341226	41.5920689615689	Even	Even	Even	-0.132071113212395	-0.825471135932088	0.117750763002034	0.092667785226914	0	0	ENSORLG00000001434	ddx56	DEAD (Asp-Glu-Ala-Asp) box polypeptide 56 [Source:ZFIN;Acc:ZDB-GENE-040825-3]
ENSORLT00000001788	8.19333532376485	8.28946924296746	6.75774915961165	4.53113922287086	4.35048924523261	3.66267825254057	39.0196166390811	30.6890735047104	48.0598102083737	Even	Even	Even	-0.756274863364935	-1.64588656566664	0.110746298036606	0.109590872706946	0	II	ENSORLG00000001449	eif3d	eukaryotic translation initiation factor 3, subunit D [Source:ZFIN;Acc:ZDB-GENE-030131-8442]
ENSORLT00000001795	22.9009151801963	26.5083935280971	24.9713550450517	22.9948578630948	17.224510286834	15.8112681536801	88.1383357999146	66.1642938308931	44.3622920371472	Even	Even	Even	0.167624870143824	-0.241086875678658	0.073014929207745	0.203762978081968	0	0	ENSORLG00000001449	eif3d	eukaryotic translation initiation factor 3, subunit D [Source:ZFIN;Acc:ZDB-GENE-030131-8442]
ENSORLT00000001798	307.718453804203	419.932858012812	302.195453245186	259.747626334476	238.13176550124	219.322304437205	502.791696046673	770.508437984688	360.116653753456	Spread	Even	NA	0.919499229352088	0.397520345705788	0.193539816128477	0.0846159036805041	0	0	ENSORLG00000001452	CAM-D	Calmodulin-A [Source:UniProtKB/Swiss-Prot;Acc:P62150]
ENSORLT00000001810	21.6470386727581	26.6212310087533	31.4204529960724	10.1144948580191	18.009832624593	11.5879016405123	43.6910060294324	73.0666127366243	34.9796711482	Even	Even	Even	0.655834302394517	-0.348957925790641	0.183977156128995	0.31714541572842	0	0	ENSORLG00000001462	rnf14	ring finger protein 14 [Source:ZFIN;Acc:ZDB-GENE-040625-65]
ENSORLT00000001817	101.394104351456	0	74.5850632750148	45.7398564764682	0	46.2636124319036	95.2207791886088	102.312973551317	64.4920456320453	OR Down	OR Down	OR Down	1.01065829106274	0.0750138008322648	0.89566638860891	0.866067501727751	III	I	ENSORLG00000001469	epcam (1 of 2)	epithelial cell adhesion molecule [Source:ZFIN;Acc:ZDB-GENE-040426-2209]
ENSORLT00000001823	1363.41764821835	1452.9582694094	1595.70496464728	1338.01003209721	1547.5454914785	1660.15909749776	8508.89683730162	10989.8572009407	9767.34988585775	Spread	Spread	Spread	-1.14473705398601	-1.10168917771267	0.0796595822674905	0.107894896177405	II	II	ENSORLG00000001470	rpl3	ribosomal protein L3 [Source:ZFIN;Acc:ZDB-GENE-030131-1291]
ENSORLT00000001826	0.186075352772027	762.40869858428	348.364856063829	0.212054328949323	718.673174784279	337.970686136573	913.345099219239	1308.74311873664	359.409798943959	Spread	Spread	Spread	0.368560403990597	0.296532713516621	1.03042081817765	1.02032186622447	I	I	ENSORLG00000001475	pdia3	protein disulfide isomerase family A, member 3 [Source:ZFIN;Acc:ZDB-GENE-031002-9]
ENSORLT00000001831	69.5333048140361	47.8644733709459	49.2234318235169	60.0822230748748	52.1858927891006	36.677534934727	157.936257283569	160.894133441908	108.980176439353	Even	Even	Even	0.224562442313971	0.0627763800090083	0.218529970814423	0.239823017158735	0	0	ENSORLG00000001479	ndfip1l	Nedd4 family interacting protein 1, like [Source:ZFIN;Acc:ZDB-GENE-040718-207]
ENSORLT00000001838	2.82545019770801	5.9690926634734	8.18407538909013	8.87403996877103	11.2479319461408	19.990794308951	76.0168066166679	47.426523320528	57.3058340820457	Even	Even	Even	-1.82723551415106	-0.586893109225156	0.475779129149267	0.437857606701618	II	0	ENSORLG00000001484	kalrnb	kalirin, RhoGEF kinase b [Source:ZFIN;Acc:ZDB-GENE-060421-7244]
ENSORLT00000001840	9.90438097737186	29.6025962695144	31.5676309402532	22.6656675617723	34.2319833981919	49.7254961621819	33.376340585231	75.9713413220459	86.9954244887907	HNI Down	Spread	NA	0.118991700727016	0.704106225698655	0.505681981267462	0.382018196250198	0	0	ENSORLG00000001481	krt18	keratin 18 [Source:ZFIN;Acc:ZDB-GENE-030411-6]
ENSORLT00000001851	84.2150819949136	76.4972440417443	72.803215315906	69.0044122558002	63.8064273473254	55.8750606500008	201.842869028072	211.29082285325	123.932854975227	Even	Even	Even	0.383380209941574	0.0758482600412242	0.0748082837351905	0.105125936670624	0	0	ENSORLG00000001495	denr	density-regulated protein [Source:ZFIN;Acc:ZDB-GENE-040718-450]
ENSORLT00000001853	9.15669032755013	19.4447234771683	130.43094290955	4.04801785347191	8.56739410767294	38.7892851067653	42.5666961326458	62.4790330110761	71.9087897482729	Spread	Spread	Spread	1.43090422237374	-0.19844400785602	1.26851283885821	1.10236420455068	III	I	ENSORLG00000001499	fgf1b	fibroblast growth factor 1b [Source:ZFIN;Acc:ZDB-GENE-071004-7]
ENSORLT00000001856	4.165655380977	2.27019687435248	4.36953067135517	6.40664688868208	6.52208945635486	8.54584792333822	43.4716480931315	44.6859775875044	23.6342233472705	Even	Even	Even	-1.78603039627135	-0.795150394184259	0.321421425881946	0.168077057310748	II	0	ENSORLG00000001500	slc25a39	solute carrier family 25, member 39 [Source:ZFIN;Acc:ZDB-GENE-040426-1250]
ENSORLT00000001859	8.9946121535665	14.5717329232875	7.49793495813955	9.08907207524229	10.8536450256272	4.8633396329784	101.801397828746	30.549624508712	21.8817705015588	Even	Even	Even	-0.726818518695375	-1.05138271946207	0.360016934305729	0.372279842214548	0	II	ENSORLG00000001500	slc25a39	solute carrier family 25, member 39 [Source:ZFIN;Acc:ZDB-GENE-040426-1250]
ENSORLT00000001864	6.89106019253439	9.34877296500303	8.85422360056284	9.29749607519915	10.1373692354044	10.9006717351702	33.1176175530207	44.0181024889162	38.1971008935471	Even	Even	Even	-0.615423003028873	-0.341759869374077	0.155407175310279	0.0793022916319293	0	0	ENSORLG00000001502	ints3	integrator complex subunit 3 [Source:ZFIN;Acc:ZDB-GENE-060503-634]
ENSORLT00000001869	2.32351442706188	37.0637298630268	35.1044304060857	1.68311370942531	37.8723445162908	36.2626301736976	59.1634284996904	63.9816601737265	71.3599048347111	HNI Down	HNI Down	HNI Down	0.20030640874836	0.225769294288555	0.785978089764519	0.8089768516168	0	0	ENSORLG00000001505	tenc1a	tensin like C1 domain containing phosphatase a [Source:ZFIN;Acc:ZDB-GENE-090312-163]
ENSORLT00000001887	55.7690388702678	49.8346050462101	51.1949587384145	57.1695733127838	57.2365462265313	54.7004816576591	164.968674969351	157.186583365687	220.383568438674	Even	Even	Even	-0.205851184337406	-0.0968309094762394	0.0594813791280636	0.0256391908182651	0	0	ENSORLG00000001523	taf7	TAF7 RNA polymerase II, TATA box binding protein (TBP)-associated factor [Source:ZFIN;Acc:ZDB-GENE-020419-18]
ENSORLT00000001888	5.05476373007779	18.4197884632943	12.3061006828608	4.16479053258307	7.91402345115026	9.87423847720224	10.7270588189397	23.7116748675502	18.9259162881618	Even	Even	Even	1.00825783019728	0.303499671407074	0.560966065436748	0.396445455682082	II	0	ENSORLG00000001524	grna	granulin a [Source:ZFIN;Acc:ZDB-GENE-030131-8434]
ENSORLT00000001891	46.350780563907	49.6688115965615	46.1117261998544	25.9801355549288	27.9167092459677	22.4809545611416	151.757959565888	104.060920307462	114.165279593733	Even	Even	Even	0.204723480987775	-0.691275745704278	0.0419669188674386	0.108214287919718	0	0	ENSORLG00000001525	eif5b	eukaryotic translation initiation factor 5B [Source:ZFIN;Acc:ZDB-GENE-050208-20]
ENSORLT00000001902	23.558093931485	23.8851485794772	15.4399378514657	10.60085544917	19.6075062519702	5.14481791690769	46.4348027858315	41.4904555350745	18.6285934948687	Even	Even	Even	0.824125844568728	-0.0067083652734683	0.228243593367165	0.619770820976252	0	0	ENSORLG00000001532	si:dkey-151m15.5	si:dkey-151m15.5 [Source:ZFIN;Acc:ZDB-GENE-120215-63]
ENSORLT00000001903	9.173816091892	9.08847826778138	12.0202834173597	16.5536723764803	18.2941736099244	14.7178689944505	38.6005037432745	25.2998450725113	13.6934918672754	Even	Even	Even	0.227508382029882	0.938362904745675	0.165301902049263	0.108241993399005	0	0	ENSORLG00000001533	lipt1	lipoyltransferase 1 [Source:ZFIN;Acc:ZDB-GENE-060929-112]
ENSORLT00000001906	9.82283532402938	16.409589780251	7.10711243890874	8.41864484712091	21.017124896749	11.7550513433741	20.8378280986318	36.0219587594537	31.5272021917993	Even	Even	Even	0.178362579137941	0.483451371279591	0.430443249748805	0.475399808469423	0	0	ENSORLG00000001537	plekhb2	pleckstrin homology domain containing, family B (evectins) member 2 [Source:ZFIN;Acc:ZDB-GENE-040426-754]
ENSORLT00000001916	17.4954397729373	24.9311770551904	12.0333833111465	16.7232793052377	24.6925313750973	19.01472252156	98.5810065790098	88.8475513088065	70.6221109189346	Even	Even	Even	-0.659422977848649	-0.509342292371501	0.356629623027917	0.203677885974759	0	0	ENSORLG00000001546	ing5a	inhibitor of growth family, member 5a [Source:ZFIN;Acc:ZDB-GENE-031016-1]
ENSORLT00000001924	13.002936669337	14.3312007636251	5.24095958768087	15.5476461822559	19.6025679201849	11.1393265876279	44.7059670215547	48.3744748419137	34.3406782337978	Even	Even	Even	-0.382800543133802	0.124116228686995	0.452180377590743	0.274328724466573	0	0	ENSORLG00000001554	fbxo3	F-box protein 3 [Source:ZFIN;Acc:ZDB-GENE-050522-269]
ENSORLT00000001936	25.4433150613035	21.2538000828063	19.8306258019688	23.9804021748939	22.9116874923281	21.3620917078278	74.4763659023418	56.7422148490167	54.1505385589532	Even	Even	Even	0.10658952637075	0.143550911651634	0.131573127618298	0.0578643485202663	0	0	ENSORLG00000001562	pak2b	p21 (CDKN1A)-activated kinase 2b [Source:ZFIN;Acc:ZDB-GENE-030131-3759]
ENSORLT00000001940	9.92020172708566	8.45759891160266	8.99313632769975	30.8877863748623	23.0061684411595	34.056045044711	97.8283837944182	36.5208131936611	128.47061960399	Even	Even	Even	-1.67839483089174	0.00564392240037352	0.081106170589925	0.194088018245971	II	0	ENSORLG00000001565	GR	Uncharacterized protein [Source:UniProtKB/TrEMBL;Acc:H2L7X2]
ENSORLT00000001950	490.443227245473	330.503444767801	10.9965457247705	294.476800979018	245.612381562862	14.7438934105142	780.42566877839	229.000857459053	152.936140784394	SOK Down	SOK Down	SOK Down	1.10245919783484	0.518027929145489	0.880259922713711	0.807859776876168	III	0	ENSORLG00000001572	aqp12	aquaporin 12 [Source:ZFIN;Acc:ZDB-GENE-040718-310]
ENSORLT00000001956	0	13.4701479475875	7.45955243486518	0	11.4490975934829	4.83505456115977	24.1850317380204	23.8189959468868	18.178241458584	HNI Down	Spread	NA	-0.0759305974670549	-0.438013649616919	0.967245082473081	1.05885855318518	I	I	ENSORLG00000001575	ppip5k1b	diphosphoinositol pentakisphosphate kinase 1b [Source:ZFIN;Acc:ZDB-GENE-100426-5]
ENSORLT00000001961	9.60588783497673	4.58208704470727	5.15034331173501	10.6356088815433	12.9259853474595	8.73848564991529	26.3317167377653	24.3375723920811	62.8435771045288	Even	Even	Even	-0.968359092290517	-0.228283691981533	0.426794463240038	0.194751081661567	0	0	ENSORLG00000001581	klc3	kinesin light chain 3 [Source:ZFIN;Acc:ZDB-GENE-060929-772]
ENSORLT00000001962	4.26783361557035	6.49008394201122	6.35205997534871	7.743911659996	8.06753108775217	10.0854306122673	21.7796822994088	22.6853357364765	35.2782801806888	Even	Even	Even	-0.635562910896551	-0.0376228506260299	0.218308899279803	0.146984808479603	0	0	ENSORLG00000001577	papolg	poly(A) polymerase gamma [Source:ZFIN;Acc:ZDB-GENE-040426-1256]
ENSORLT00000001975	19.0165633357841	19.2451064547974	19.2613845606509	11.3047399264397	11.5755897527273	11.744476769513	48.4557900963136	53.7817138933853	51.3015338977931	Even	Even	Even	0.168569174702129	-0.56376510055661	0.00713926050629126	0.0192200238638292	0	0	ENSORLG00000001593	sbno1	strawberry notch homolog 1 (Drosophila) [Source:ZFIN;Acc:ZDB-GENE-080522-2]
ENSORLT00000001977	7.23916385996343	8.56017916287646	8.63405195823874	3.02152239872634	4.17257855062209	3.83307516660357	14.1903101589099	16.8724923846322	21.8705938934727	Even	Even	Even	0.469638611885106	-0.678152338791456	0.0963701569864367	0.160904412638639	0	0	ENSORLG00000001593	sbno1	strawberry notch homolog 1 (Drosophila) [Source:ZFIN;Acc:ZDB-GENE-080522-2]
ENSORLT00000001978	6.65962059357535	6.40484408563375	7.26860214290278	7.1859823664113	5.57942903087618	7.71393968570893	23.754652993836	28.8835353903771	24.3675135316474	Even	Even	Even	-0.336174941663884	-0.325832771689382	0.0654822323305685	0.162858723977392	0	0	ENSORLG00000001597	pex13	peroxisome biogenesis factor 13 [Source:ZFIN;Acc:ZDB-GENE-040426-1544]
ENSORLT00000001990	809.818346433436	815.080839242361	497.568080259602	481.987930576076	377.028827299401	336.414943261247	246.997625371861	5655.23833973236	908.603859850687	Spread	Spread	Spread	-0.0971278992639294	-0.92533849644684	0.256987662008458	0.188515747655077	0	0	ENSORLG00000001602	dhcr24	24-dehydrocholesterol reductase [Source:ZFIN;Acc:ZDB-GENE-041212-73]
ENSORLT00000001994	51.0715185717941	48.7470516356972	49.699806742632	43.388531022115	19.631860124609	43.6432957399313	132.956779132957	155.059618087722	197.699974480981	Even	OR Down	NA	-0.114828800814769	-0.602082512860412	0.0234454626978691	0.387856073352443	0	0	ENSORLG00000001600	cct3	chaperonin containing TCP1, subunit 3 (gamma) [Source:ZFIN;Acc:ZDB-GENE-020419-5]
ENSORLT00000002001	0	0	13.7639833434688	0	12.835283534039	14.532508125151	22.5105419837015	21.7411371760316	27.8649312006907	SOK Up	HNI Down	NA	-0.804471036490865	0.187109938762815	1.73205080756888	0.871007059434557	I	I	ENSORLG00000001605	usp34	ubiquitin specific peptidase 34 [Source:ZFIN;Acc:ZDB-GENE-100210-6]
ENSORLT00000002006	6.78607197068361	9.38788046773844	11.7281783543564	17.353803379716	4.45405807992766	17.8381684273784	17.4752531264957	34.1083640147925	33.6403275993593	Even	Even	Even	-0.0259210299501649	0.48088007312717	0.265808309397772	0.574435296988272	0	0	ENSORLG00000001614	zgc:92308	zgc:92308 [Source:ZFIN;Acc:ZDB-GENE-040912-142]
ENSORLT00000002008	0	44.1704728014897	14.6540189555077	0	33.8257833748736	7.18886849213131	268.630723114129	84.0274361152596	23.0958440685314	Spread	Spread	Spread	-1.09033711828626	-1.61061468602354	1.14738526684663	1.30346204885957	III	III	ENSORLG00000001616	mpi	mannose phosphate isomerase [Source:ZFIN;Acc:ZDB-GENE-050904-6]
ENSORLT00000002011	102.536628491102	69.219802530557	42.8369963095325	18.2836212021858	35.3873559055919	19.2462922467937	54.6681431006726	76.6330673894909	81.7019457863796	Spread	Even	NA	1.59569358151143	0.0384201329605128	0.418235392646073	0.395338848540804	II	0	ENSORLG00000001620	ALYREF (1 of 2)	Aly/REF export factor [Source:HGNC Symbol;Acc:19071]
ENSORLT00000002015	25.1203004998914	15.7185025655044	12.1992871228276	32.0981659176245	17.0485334247117	11.2313973893982	51.5379474984964	53.1247003904001	42.7972808162552	Even	Spread	NA	0.109740268655884	0.296736721495254	0.377839449511411	0.535049066269226	0	0	ENSORLG00000001623	mcf2a	MCF.2 cell line derived transforming sequence a [Source:ZFIN;Acc:ZDB-GENE-030616-52]
ENSORLT00000002017	34.3391501132691	46.3713596767733	52.0785393463094	21.9055024820154	15.4135849414675	20.0024376830184	87.7689739012152	53.1511778056776	47.846521920316	Even	Even	Even	1.07749459365743	-0.134492681761423	0.204587924898853	0.174660555406457	II	0	ENSORLG00000001622	larsb	leucyl-tRNA synthetase b [Source:ZFIN;Acc:ZDB-GENE-030114-7]
ENSORLT00000002018	90.5312965080817	278.40532143626	155.876535142977	105.238612836495	351.973115346902	193.209501130731	277.029108853584	326.037295709762	346.155114216944	Spread	Spread	Spread	0.730021571867924	1.03959204081387	0.545202071075962	0.576772880655616	0	II	ENSORLG00000001624	ephx2	epoxide hydrolase 2, cytoplasmic [Source:ZFIN;Acc:ZDB-GENE-041212-70]
ENSORLT00000002023	7.3443138260985	11.9936533550495	13.187266006406	6.06604162438855	10.4802461317147	11.5776910401544	35.3496589592398	52.7104854569619	23.5678121788526	Even	Even	Even	-0.194104581170401	-0.403863269567722	0.28474210351904	0.311202246170068	0	0	ENSORLG00000001624	ephx2	epoxide hydrolase 2, cytoplasmic [Source:ZFIN;Acc:ZDB-GENE-041212-70]
ENSORLT00000002031	117.966174378595	0	56.2735090411872	0.736677969206196	131.360703075933	44.0771645450244	754.402703933052	296.885630760138	158.528165556778	Spread	Spread	Spread	-1.2106805985935	-1.1947483435869	1.01590799382637	1.13295329451835	III	III	ENSORLG00000001635	QPRT	quinolinate phosphoribosyltransferase [Source:HGNC Symbol;Acc:9755]
ENSORLT00000002035	6.04282893740989	28.3443357923454	22.8207213884942	5.60191489783557	26.6165681984578	20.4722705104686	91.6130181059176	81.1185968943345	46.5426121386891	HNI Down	HNI Down	HNI Down	-0.353487809417791	-0.472152031993063	0.609062684607013	0.615196564556016	0	0	ENSORLG00000001633	gss	glutathione synthetase [Source:ZFIN;Acc:ZDB-GENE-041010-208]
ENSORLT00000002042	12.9504372467296	7.41146825876489	23.8926717993969	20.123340424193	8.31330043951829	22.605558749097	262.019847889111	23.0672795380202	72.5772085555069	Spread	Even	NA	-1.42974518065856	-1.22388136132909	0.568546056926261	0.448841107460351	II	II	ENSORLG00000001642	xpo1b	exportin 1 (CRM1 homolog, yeast) b [Source:ZFIN;Acc:ZDB-GENE-070530-6]
ENSORLT00000002045	2.20118478111104	4.28230493779784	4.54109969548538	4.67398302172148	5.04681569086846	3.16064392783982	18.3741213304211	13.2407499592796	17.2704832913557	Even	Even	Even	-0.563714889533601	-0.339145641184173	0.349070381380739	0.232637687527848	0	0	ENSORLG00000001645	rbm27	RNA binding motif protein 27 [Source:ZFIN;Acc:ZDB-GENE-110411-31]
ENSORLT00000002046	12.1371261487554	15.0137462755567	16.2528562780219	6.4938964390416	10.4326536629455	7.18321520288046	25.7989534423395	21.6509949957871	43.1534297594039	Even	Even	Even	0.523216643958792	-0.324984735066741	0.145940894438615	0.26173817615562	0	0	ENSORLG00000001647	lrp12	low density lipoprotein receptor-related protein 12 [Source:ZFIN;Acc:ZDB-GENE-060503-399]
ENSORLT00000002047	9.106284338595	13.8706567889253	9.74579275154072	8.20362006163014	5.39334018362775	7.13119424279669	37.4878342822473	31.2090004980892	32.6809204538916	Even	Even	Even	-0.0464134327186078	-0.705115045404597	0.237077985451635	0.205258413380935	0	0	ENSORLG00000001649	pcgf6	polycomb group ring finger 6 [Source:ZFIN;Acc:ZDB-GENE-060526-178]
ENSORLT00000002052	8.29611866229491	9.59890458161851	24.945173779806	7.09564481537402	16.3471973302559	25.6040422001707	29.7313922229657	29.4923173754615	60.434128858047	SOK Up	HNI Down	NA	0.103084613984217	0.298280992468493	0.648400100690517	0.566041998912426	0	0	ENSORLG00000001652	wdyhv1	WDYHV motif containing 1 [Source:ZFIN;Acc:ZDB-GENE-060503-848]
ENSORLT00000002056	23.7067602262454	48.8088495910716	56.4941185887655	25.878102347444	46.8869234043889	56.0483849181568	43.0568187627772	125.07352976196	87.5631528119566	HNI Down	Spread	NA	0.59802686792271	0.59582980616904	0.39874544782745	0.360241335400903	0	0	ENSORLG00000001656	dynlt3 (1 of 2)	dynein, light chain, Tctex-type 3 [Source:ZFIN;Acc:ZDB-GENE-040927-24]
ENSORLT00000002077	27.1423421565895	38.0962301849032	25.9884612816127	11.4704903268603	12.2868151886503	11.2579227600111	76.932128380997	47.0958475424774	59.6381005591833	Even	Even	Even	0.57541063020913	-0.80606828345913	0.219746694590247	0.0465370357778721	0	0	ENSORLG00000001674	bop1	block of proliferation 1 [Source:ZFIN;Acc:ZDB-GENE-030219-109]
ENSORLT00000002079	12.5723572191985	8.8598124930628	6.93633999958121	9.54726727308614	6.03110298910499	4.82082147329663	26.9711503852597	34.037681367454	18.8040142373108	Even	Even	Even	0.0926318950230942	-0.383146477895841	0.302970868026667	0.361070335616367	0	0	ENSORLG00000001676	vrk2	vaccinia related kinase 2 [Source:ZFIN;Acc:ZDB-GENE-040426-1046]
ENSORLT00000002082	77.9203296482661	121.231686858449	54.454299542438	88.085145867826	180.941368611644	59.4085961542381	260.438537507635	292.934355486372	215.059817502127	Spread	OR Up	NA	-0.0143657558021389	0.358651931547767	0.400738544635843	0.580278967673751	0	0	ENSORLG00000001679	TM9SF2	transmembrane 9 superfamily member 2 [Source:HGNC Symbol;Acc:11865]
ENSORLT00000002091	2.20973676274957	2.22415256642081	1.67635202691346	1.83295417742671	2.40151891107419	1.50959676406001	10.7513685407514	8.75000951903601	12.9837113689322	Even	Even	Even	-0.825513902984453	-0.91466997736149	0.153280945191057	0.235831305789008	0	0	ENSORLG00000001683	usp24	ubiquitin specific peptidase 24 [Source:ZFIN;Acc:ZDB-GENE-030131-4356]
ENSORLT00000002102	5.62114642621057	11.7967205526131	13.6307164845186	12.3776131852126	27.4342487403683	21.1484892780292	29.3507167445652	47.0035714353522	40.6891781108482	Even	Even	Even	-0.329482545859699	0.643861219082745	0.405459775070625	0.372164268301304	0	0	ENSORLG00000001692	rbmx	RNA binding motif protein, X-linked [Source:ZFIN;Acc:ZDB-GENE-030131-579]
ENSORLT00000002104	0.377277911132967	119.692859228028	29.7983548458344	0.239438280036047	104.146784379999	35.4478741018884	62.4391396993103	282.996792967382	116.719818936928	Spread	Spread	Spread	-0.0397195308627073	-0.139700450660024	1.24428112731038	1.13374808862817	I	I	ENSORLG00000001693		Uncharacterized protein [Source:UniProtKB/TrEMBL;Acc:H2L8D2]
ENSORLT00000002105	2.89797211328904	1.03240256535922	4.2213366885127	8.79514368717349	11.3678727929453	10.7569441565466	24.8666251652735	33.0402601819871	32.3506611234668	Even	Even	Even	-1.88391018555168	0.0394534219596289	0.589617699276098	0.130418128220888	II	0	ENSORLG00000001692	rbmx	RNA binding motif protein, X-linked [Source:ZFIN;Acc:ZDB-GENE-030131-579]
ENSORLT00000002106	17.8627066800626	25.7404003531778	23.956394899688	16.7949861181994	16.9119285085833	19.697090774471	50.9215107722228	52.0965814261175	64.6603614643235	Even	Even	Even	0.273495780612455	-0.0657149608015059	0.183422892179849	0.0922859672168187	0	0	ENSORLG00000001696	bloc1s2	biogenesis of lysosome-related organelles complex-1, subunit 2 [Source:ZFIN;Acc:ZDB-GENE-050809-129]
ENSORLT00000002114	18.4319936343511	34.9553264792299	14.3657770332953	25.7034694057674	42.4790931557447	27.4734643334011	60.1328131940004	128.856685940683	66.386774826642	Spread	Even	NA	-0.329303193303717	0.168265779625661	0.482846018536105	0.289068352504528	0	0	ENSORLG00000001699	hsf1	heat shock transcription factor 1 [Source:ZFIN;Acc:ZDB-GENE-000616-16]
ENSORLT00000002124	0.152997660063082	1205.97022894941	613.851936246419	0.613266416656099	1279.04192261456	643.69724868447	830.448123329497	2640.29779593892	1308.31633994491	HNI Down	HNI Down	HNI Down	0.192153700455049	0.27185808661335	0.993872025883488	0.997037599375008	I	I	ENSORLG00000001706	ppib	peptidylprolyl isomerase B (cyclophilin B) [Source:ZFIN;Acc:ZDB-GENE-040426-1955]
ENSORLT00000002125	21.5320275713829	25.546374279417	18.5524829304248	16.4162152678988	20.0538624827161	15.433071589861	60.5995503936773	70.9637370082253	56.4499419190902	Even	Even	Even	0.0665751093384451	-0.271977693103526	0.160428193082574	0.140694249402603	0	0	ENSORLG00000001708	rnmt	RNA (guanine-7-) methyltransferase [Source:ZFIN;Acc:ZDB-GENE-041008-25]
ENSORLT00000002129	6.06166696958697	9.73897803624993	5.88765490373291	4.47187947100848	5.91813894572657	3.90972075147547	21.9856759926205	22.7955002163939	24.7695508071131	Even	Even	Even	-0.0961861264025185	-0.697114262638402	0.30086319096521	0.217374574546724	0	0	ENSORLG00000001711	CPEB4 (1 of 2)	cytoplasmic polyadenylation element binding protein 4 [Source:HGNC Symbol;Acc:21747]
ENSORLT00000002135	1.46663230513024	3.14460847240553	2.26205566711576	2.31835809283027	4.87363084056425	2.70584769124786	10.2738859547977	11.1899914689105	12.1840647651204	Even	Even	Even	-0.706481686617057	-0.180370641594567	0.366359151412726	0.417402023149876	0	0	ENSORLG00000001717	ppap2b	phosphatidic acid phosphatase type 2B [Source:ZFIN;Acc:ZDB-GENE-060526-241]
ENSORLT00000002140	11.2786773804047	100.519719727237	62.9935080716969	13.457276099798	329.046974543967	104.274194917059	35.4276191499446	269.462659043079	54.8820091886853	HNI Down	Spread	NA	0.543516811545811	1.89743802400783	0.769053634685094	1.09090334406564	0	III	ENSORLG00000001721	blvrb	biliverdin reductase B (flavin reductase (NADPH)) [Source:ZFIN;Acc:ZDB-GENE-030131-1516]
ENSORLT00000002143	25.4252838600951	23.3232076351987	23.5200337028735	36.303381670207	32.4210570229576	26.4705221569448	121.092802338849	78.4018851196561	72.2704719091859	Even	Even	Even	-0.325958653662901	0.0715590995991358	0.048195008037628	0.156075974872127	0	0	ENSORLG00000001724	EXT1 (1 of 2)	exostosin glycosyltransferase 1 [Source:HGNC Symbol;Acc:3512]
ENSORLT00000002144	41.5736884765971	27.9012435593165	51.8377245570005	39.6108910102514	28.6274730059552	35.1712603264599	127.222151667868	97.4487509530565	85.9855820944218	Even	Even	Even	0.22837240617821	-0.00198720536925806	0.296966964032407	0.160290660714587	0	0	ENSORLG00000001723	ddrgk1	DDRGK domain containing 1 [Source:ZFIN;Acc:ZDB-GENE-040426-1050]
ENSORLT00000002149	26.9573496770096	44.6395909326634	52.8071426986324	27.8011510606566	23.2747143299988	42.6448003926696	94.4553571996775	95.4757614903539	91.4444713796222	Even	Even	Even	0.407499163323397	-0.00109556829321284	0.318643513316312	0.324346080197412	0	0	ENSORLG00000001728	kcnk6	potassium channel, subfamily K, member 6 [Source:ZFIN;Acc:ZDB-GENE-050309-213]
ENSORLT00000002164	3.77376006365654	4.6055176449655	4.77869337121293	2.7439544202069	4.5477540107467	2.51430678454233	15.6405413032106	19.6274676202833	21.0922231973318	Even	Even	Even	-0.513778005788317	-0.937976147414503	0.122487906908842	0.340705073374047	0	0	ENSORLG00000001738	arhgef6	Rac/Cdc42 guanine nucleotide exchange factor (GEF) 6 [Source:ZFIN;Acc:ZDB-GENE-101013-2]
ENSORLT00000002176	748.70393436194	2030.12976832341	1108.23326262151	797.215769211761	2187.9623229665	1042.06883120154	5491.86634095099	6399.20550398079	6475.50784587837	Spread	OR Up	NA	-0.655366618063676	-0.604254649063853	0.510122218071379	0.553054154945698	0	0	ENSORLG00000001746	cat	catalase [Source:ZFIN;Acc:ZDB-GENE-000210-20]
ENSORLT00000002212	228.510563912592	205.497937850554	182.45242374471	287.702508906588	282.885363171912	238.660133986578	659.811314250194	814.673658992896	553.583989330567	Even	Even	Even	-0.133062852798103	0.259509600904536	0.112070714077903	0.100209910091524	0	0	ENSORLG00000001777	mat2al	methionine adenosyltransferase II, alpha-like [Source:ZFIN;Acc:ZDB-GENE-060421-5255]
ENSORLT00000002215	57.7826859911834	59.6326047223894	74.1470546816343	69.6739823056361	66.3082465069588	82.9526983536148	142.688115964076	243.994919347005	193.40877903409	Even	Even	Even	-0.0135047564845061	0.179183368236222	0.140348167331154	0.120590295899041	0	0	ENSORLG00000001782	yipf4	Yip1 domain family, member 4 [Source:ZFIN;Acc:ZDB-GENE-040426-2253]
ENSORLT00000002251	11.9192007117049	8.43629277718766	9.53859082091908	16.9240559094592	18.1979701731846	19.4527324546842	22.9745434136676	50.2441754040738	47.5899993654755	Even	Even	Even	-0.429830144770844	0.438543677177263	0.178642931537389	0.069501930621334	0	0	ENSORLG00000001805	RNF5	ring finger protein 5, E3 ubiquitin protein ligase [Source:HGNC Symbol;Acc:10068]
ENSORLT00000002258	41.2959535306846	31.7990446713598	36.0731237463528	43.1597743703713	33.2268847281023	34.0128902899284	115.638419999771	94.6248803019854	113.522240599433	Even	Even	Even	0.0164755773346367	0.0326582227800894	0.130707010861986	0.150051140598419	0	0	ENSORLG00000001811	icln	swelling dependent chloride channel [Source:ZFIN;Acc:ZDB-GENE-990415-259]
ENSORLT00000002263	10.9097945137076	8.27110900632418	7.46567883744908	6.43747669370025	10.5897237429589	7.82554379443226	14.5887642750507	21.1325261776446	18.8105324160589	Even	Even	Even	0.551814625994053	0.451269281055676	0.202826185356633	0.255157393591636	0	0	ENSORLG00000001816	pdzd8	PDZ domain containing 8 [Source:ZFIN;Acc:ZDB-GENE-110310-2]
ENSORLT00000002264	12.3163554930375	8.96560961114973	10.3419161810034	20.69915318612	10.4415483688486	15.3176581067905	32.798646157006	20.0846506548048	47.4026444504536	Even	Even	Even	-0.0800705234251293	0.47485324890447	0.159776121172873	0.331321016902622	0	0	ENSORLG00000001817	mysm1	Myb-like, SWIRM and MPN domains 1 [Source:ZFIN;Acc:ZDB-GENE-041014-28]
ENSORLT00000002270	19.014633702091	11.3313950840949	27.8285561270947	17.8248289012591	35.3067210235688	35.1502695933496	64.4146171551993	67.6919422101858	95.8538670006185	Even	Even	Even	-0.385359978542886	0.21636737405006	0.425703212988763	0.341462694238101	0	0	ENSORLG00000001822	trim25	tripartite motif-containing 25 [Source:ZFIN;Acc:ZDB-GENE-040426-797]
ENSORLT00000002274	0	41.2027116744876	91.6388740649082	0.41167433987662	74.1865965659294	118.457279377006	134.242534596682	155.73515952707	300.266907567552	Spread	HNI Down	NA	-0.566643591462824	-0.0273344091932861	1.03650300798268	0.926689111696085	I	I	ENSORLG00000001826		Uncharacterized protein [Source:UniProtKB/TrEMBL;Acc:H2L8U1]
ENSORLT00000002282	18.1013540804427	16.6549244645005	20.4041523552462	29.1422964423485	24.1008904482407	32.9190033665379	78.3630731523868	97.7792436823939	108.185945499884	Even	Even	Even	-0.780889377844125	-0.137468180836351	0.102836982716432	0.154040163676755	0	0	ENSORLG00000001832	akt1s1	AKT1 substrate 1 (proline-rich) [Source:ZFIN;Acc:ZDB-GENE-030131-482]
ENSORLT00000002286	4.51861985025958	5.09138905699947	6.48517087876917	5.13105359272188	7.83191743372086	8.91536824790451	13.9290074786875	27.390258762367	23.2793551423966	Even	Even	Even	-0.419912183517325	0.0229623556182076	0.188522755933493	0.267238686494954	0	0	ENSORLG00000001833	hnrnpd	heterogeneous nuclear ribonucleoprotein D [Source:ZFIN;Acc:ZDB-GENE-070424-97]
ENSORLT00000002288	0.0442152381656881	27.2539539133281	28.5421847275947	0	31.4745492223734	32.502981081877	72.132267895408	59.0727381438306	50.3642974661933	HNI Down	HNI Down	HNI Down	-0.116177827882944	0.080079389519654	0.864660950011058	0.866361012978579	I	I	ENSORLG00000001836	snupn	snurportin 1 [Source:ZFIN;Acc:ZDB-GENE-030131-3464]
ENSORLT00000002295	15.8790972669384	19.9085428078577	11.4125798883196	10.5647355268238	13.1809985841763	8.18645715234937	49.7888032228567	50.7850174416601	34.374755297648	Even	Even	Even	0.0694182357832527	-0.494363789597059	0.270116630854405	0.234705049840017	0	0	ENSORLG00000001838	tmed5	transmembrane emp24 protein transport domain containing 5 [Source:ZFIN;Acc:ZDB-GENE-040426-1302]
ENSORLT00000002300	38.6027332503199	22.1983247327548	31.9240672206675	27.2716686573472	19.6228853977949	19.5348710119368	65.567296200065	50.0754288750025	54.4959323212517	Even	Even	Even	0.709283741973414	0.22814585946305	0.266893194914088	0.200588187279202	0	0	ENSORLG00000001846	enoph1	enolase-phosphatase 1 [Source:ZFIN;Acc:ZDB-GENE-040704-73]
ENSORLT00000002301	397.303755241738	453.019668388405	701.120295477052	5.19444130515236	5.22448136984411	15.3463715873685	42.3257934663687	131.35648821887	33.6797749275466	Spread	Even	NA	4.48835002552208	-1.42368845675957	0.312757547329196	0.681447734575834	II	II	ENSORLG00000001843	slc7a3a	solute carrier family 7 (cationic amino acid transporter, y+ system), member 3a [Source:ZFIN;Acc:ZDB-GENE-041114-206]
ENSORLT00000002308	11.0260902479156	9.5318860422646	7.7837060377652	4.62223508616005	3.75798205033681	4.03473087215396	13.4558294294638	19.8941625978963	20.0425584968591	Even	Even	Even	0.671249430983542	-0.519597746639233	0.1717804608977	0.106647174038852	0	0	ENSORLG00000001851	zgc:63637	zgc:63637 [Source:ZFIN;Acc:ZDB-GENE-040426-2686]
ENSORLT00000002310	10.3363134514208	21.9068065235553	14.3484883585114	14.62998839785	12.1587764747144	19.8813828077358	29.3362466905771	31.0765113508235	39.4564665065996	Even	Even	Even	0.484992464400707	0.487422364024956	0.378294568607835	0.253512895693006	0	0	ENSORLG00000001852	suco	SUN domain containing ossification factor [Source:ZFIN;Acc:ZDB-GENE-030131-2941]
ENSORLT00000002314	12.4930570856443	25.5130584933918	11.5422098517245	11.4502957850265	20.3875333074079	11.3544038067373	46.6963804412647	48.7268275773162	31.39684901355	Even	Even	Even	0.229087775007601	0.03102337623909	0.472634240679476	0.360330040942295	0	0	ENSORLG00000001858	pigc	phosphatidylinositol glycan, class C [Source:ZFIN;Acc:ZDB-GENE-030131-2714]
ENSORLT00000002315	5.68073789992483	18.1252836781693	34.1816445510295	1.2480929904264	17.4422933444683	15.8793927240502	45.1228423967191	37.3409457943733	33.7153581286609	HNI Down	HNI Down	HNI Down	0.582429345960209	-0.163805345172102	0.739219874144161	0.775197496058666	0	0	ENSORLG00000001855	arfgef2	ADP-ribosylation factor guanine nucleotide-exchange factor 2 (brefeldin A-inhibited) [Source:ZFIN;Acc:ZDB-GENE-090312-50]
ENSORLT00000002327	51.4369479024519	47.6336636459183	23.0931131611296	48.2031509374314	47.6782153749541	25.6447466655017	37.9021839828195	101.359868289285	62.0837791377854	SOK Down	Even	NA	0.864102852108394	0.856553244040063	0.377797641928165	0.317838861820566	0	0	ENSORLG00000001867	pdzd11	PDZ domain containing 11 [Source:ZFIN;Acc:ZDB-GENE-040426-2544]
ENSORLT00000002335	0	6.05991666825062	4.3381540324508	0	8.03559955865664	9.00691600629025	23.0118856357193	16.9284277407177	29.7189613132623	Even	Even	Even	-1.15903708073538	-0.44621464991089	0.90093909131907	0.870234819220913	III	I	ENSORLG00000001872	sin3aa	SIN3 homolog A, transcription regulator (yeast) a [Source:ZFIN;Acc:ZDB-GENE-070620-3]
ENSORLT00000002336	15.8276009103269	13.2762571110941	15.4456742597423	10.7954401672639	7.39312533383267	10.6654671825737	43.0811233647886	25.0952803660264	31.824614812196	Even	Even	Even	0.418429996627654	-0.208207322336499	0.0926663617238799	0.200447165564129	0	0	ENSORLG00000001874	sec31a	sec31 homolog A (S. cerevisiae) [Source:ZFIN;Acc:ZDB-GENE-020919-2]
ENSORLT00000002345	0	142.7302936244	93.293336386638	0	146.491109929894	93.1810785375004	66.8869013071133	137.490548363802	104.60289069978	HNI Down	HNI Down	HNI Down	1.19637875998998	1.21850996320551	0.921256289238969	0.928072156350084	III	III	ENSORLG00000001880	dpm1	dolichyl-phosphate mannosyltransferase polypeptide 1, catalytic subunit [Source:ZFIN;Acc:ZDB-GENE-040801-115]
ENSORLT00000002349	329.473398237596	647.76844303615	406.611377335202	311.591381212285	584.08205488515	307.936505861282	1504.53453584136	1103.24723318923	909.412944142946	Spread	Spread	Spread	0.239228223939896	0.0379052240896325	0.359954781810786	0.394782825783221	0	0	ENSORLG00000001886	rtn4a	reticulon 4a [Source:ZFIN;Acc:ZDB-GENE-030710-1]
ENSORLT00000002361	25.949052989949	22.0184750127601	3.52471187609355	25.0995029943286	21.9269640058577	5.62832966146545	55.8266018486058	51.2416098741419	22.7749564791268	SOK Down	SOK Down	SOK Down	0.250619326121674	0.282829259870358	0.697643902795682	0.595215620245783	0	0	ENSORLG00000001895	rangrf	RAN guanine nucleotide release factor [Source:ZFIN;Acc:ZDB-GENE-060526-143]
ENSORLT00000002362	36.8966279906751	33.0370005201219	41.9591955986892	16.0001326671853	16.0306174478739	28.0346555146657	57.434049084635	74.7850454456143	110.487436424134	Even	Even	Even	0.467867087062455	-0.429644207322597	0.11996996469151	0.346589762013496	0	0	ENSORLG00000001896	mrps9	mitochondrial ribosomal protein S9 [Source:ZFIN;Acc:ZDB-GENE-060825-257]
ENSORLT00000002363	25.6770875705678	31.7982147243402	21.7610996515645	26.42898615202	34.9921234086803	18.9115703587862	65.5345156513485	104.963933821266	52.8338460135976	Even	Even	Even	0.0900058855490885	0.109829521320867	0.191531990384451	0.300473287820542	0	0	ENSORLG00000001897	rereb	arginine-glutamic acid dipeptide (RE) repeats b [Source:ZFIN;Acc:ZDB-GENE-070212-3]
ENSORLT00000002365	3.62454406058797	8.52540881573466	2.33230650224479	5.58122720419169	7.90099983124238	5.7380852236559	21.7668027460955	18.2714871067666	16.7574738933512	Even	Even	Even	-0.386534131050503	0.0218109487568812	0.676775610745517	0.202350750357617	0	0	ENSORLG00000001900	rbm14a	RNA binding motif protein 14a [Source:ZFIN;Acc:ZDB-GENE-050522-496]
ENSORLT00000002372	0	29.98342143611	19.6198205722469	0	36.3559492103762	23.3104342924345	56.5100186139683	69.3485248119519	50.0404667360954	HNI Down	HNI Down	HNI Down	-0.241278541999078	0.0252053764418761	0.920986612791483	0.926044652645116	I	I	ENSORLG00000001904	wdr61	WD repeat domain 61 [Source:ZFIN;Acc:ZDB-GENE-040426-1851]
ENSORLT00000002386	9.025203606392	4.91963296562255	1.84974282253364	14.3967684651866	7.53475640086355	4.09335117548821	40.3424209047687	30.1080646569674	19.2438328967035	Even	Even	Even	-0.920624583122383	-0.200162810258182	0.683810430162219	0.604670123497957	0	0	ENSORLG00000001913	dlg3	discs, large homolog 3 (Drosophila) [Source:ZFIN;Acc:ZDB-GENE-050208-93]
ENSORLT00000002392	42.7584891595079	7.80379837121095	60.3974285182632	0.205016402170848	90.3666889683472	65.7273504505467	89.4911653368871	156.5249935073	127.559372234241	OR Down	HNI Down	NA	-0.166401461104666	0.327871601300994	0.723713490634694	0.894440573133947	0	I	ENSORLG00000001916	TEX2 (1 of 2)	testis expressed 2 [Source:HGNC Symbol;Acc:30884]
ENSORLT00000002393	17.2093462719934	18.0334616006477	21.3632887480367	14.100470014351	12.5520408292208	13.2482285495545	53.8070847315614	46.0699352943204	43.4784963959377	Even	Even	Even	0.244394427613131	-0.260147534733097	0.116559381658459	0.0583090023314148	0	0	ENSORLG00000001919	prrc2c (1 of 2)	proline-rich coiled-coil 2C [Source:ZFIN;Acc:ZDB-GENE-081104-156]
ENSORLT00000002397	7.57759803369481	6.95161463936237	10.608938083606	7.47043154693974	7.81171262900864	9.06677501521679	29.110256482344	28.7128748894161	25.2276777695954	Even	Even	Even	-0.139153198950937	-0.185173988471251	0.233436548468895	0.103573146752843	0	0	ENSORLG00000001922	med25	mediator of RNA polymerase II transcription, subunit 25 homolog (yeast) [Source:ZFIN;Acc:ZDB-GENE-040426-2850]
ENSORLT00000002398	42.0375115331668	45.9586189759694	56.031522503958	37.5468583044697	41.2833228062529	45.1511005538252	118.607980942861	158.546727596239	142.916311759139	Even	Even	Even	0.0406750723095641	-0.175548437305858	0.150363842903491	0.0920052615996215	0	0	ENSORLG00000001924	cops4	COP9 constitutive photomorphogenic homolog subunit 4 (Arabidopsis) [Source:ZFIN;Acc:ZDB-GENE-030131-4317]
ENSORLT00000002403	15.4045588466059	14.8055941644097	14.2203211787903	8.3700351147455	8.83446959698171	8.14867966966853	38.7127107139033	28.0549092589011	43.2392721552504	Even	Even	Even	0.276990030607827	-0.532392545839697	0.0399814791130777	0.0414150693666503	0	0	ENSORLG00000001929	prrc2c (2 of 2)	proline-rich coiled-coil 2C [Source:ZFIN;Acc:ZDB-GENE-081104-156]
ENSORLT00000002415	40.3412515096031	37.2288342326477	26.0095726595526	29.1488621450097	26.5830211257953	21.3931554376334	64.4117302600291	50.2823484151245	58.3653186633488	Even	Even	Even	0.844435922658164	0.418966430424414	0.218333470226672	0.153691098766417	0	0	ENSORLG00000001940	kdrl	kinase insert domain receptor like [Source:ZFIN;Acc:ZDB-GENE-000705-1]
ENSORLT00000002418	0	38.0233130280532	27.3793005562118	0	28.2450837217198	16.8514122660814	52.8092884246489	78.3645422957656	54.5712608097035	HNI Down	HNI Down	HNI Down	0.079058608076013	-0.457274341038779	0.8997744560968	0.94531640366622	I	I	ENSORLG00000001943	ireb2	iron-responsive element binding protein 2 [Source:ZFIN;Acc:ZDB-GENE-051205-1]
ENSORLT00000002431	32.082620634472	46.1242809421987	38.8257954046853	21.9285537930432	32.7019886152692	29.9557222756145	125.748564808522	181.606085090165	19.8267900680938	Even	Even	Even	0.101783240962039	-0.366633090795172	0.180017897220451	0.198552738555331	0	0	ENSORLG00000001951	dpp3	dipeptidylpeptidase 3 [Source:ZFIN;Acc:ZDB-GENE-030131-1247]
ENSORLT00000002446	56.1734536979202	59.2725672765042	81.5421026593223	36.7076592349261	39.1179765938735	75.8678645580116	156.439891427647	141.833568658259	74.9126031747129	Even	Spread	NA	0.663176043949987	0.286226663118851	0.210758672700635	0.434029231888203	0	0	ENSORLG00000001964	ACTR3	ARP3 actin-related protein 3 homolog (yeast) [Source:HGNC Symbol;Acc:170]
ENSORLT00000002447	8.54672445770037	33.9073790601099	16.5022342385456	2.92920438372238	24.8189596493898	8.95932860564279	23.216990750591	56.9610655883695	16.3039479243238	OR Up	Spread	NA	0.874349533466734	0.190777195749449	0.660001710898821	0.924066491302907	0	I	ENSORLG00000001965	ppat	phosphoribosyl pyrophosphate amidotransferase [Source:ZFIN;Acc:ZDB-GENE-041210-323]
ENSORLT00000002454	6.60928599190799	79.6120508486528	41.4767554984151	8.81172857052844	99.8576406672972	47.3398244919642	191.990623862297	161.764382070291	89.3915067778487	HNI Down	Spread	NA	-0.210084286477224	0.0788097911178956	0.857810078686498	0.878827789669382	0	I	ENSORLG00000001970	snx1a	sorting nexin 1a [Source:ZFIN;Acc:ZDB-GENE-060302-3]
ENSORLT00000002457	51.8746245575969	40.8716056183862	55.9468589770161	121.936168733855	90.4564540915863	126.596822834838	184.368681773977	256.865943050719	341.207925947907	Even	Even	Even	-0.810684731871042	0.378218027851625	0.157343709130279	0.173977468572945	0	0	ENSORLG00000001972	lnx2b	ligand of numb-protein X 2b [Source:ZFIN;Acc:ZDB-GENE-040426-2500]
ENSORLT00000002459	0	65.2673803403906	51.5058143502257	0	84.2981203008024	64.5632375559112	74.7918588997214	148.405321029687	72.1581821477067	HNI Down	HNI Down	HNI Down	0.246219838177399	0.596479997720099	0.883882739212815	0.88856324686118	I	I	ENSORLG00000001974	sv2	synaptic vesicle glycoprotein 2 [Source:ZFIN;Acc:ZDB-GENE-000607-80]
ENSORLT00000002461	4.83809524058672	5.23292074546875	7.33347935510993	12.4712349426116	11.7248734936744	12.8774092961562	118.311765391862	29.921208217026	156.689004706936	Even	Even	Even	-2.54594575310085	-1.45501672331537	0.231205972563677	0.0473040301486886	II	II	ENSORLG00000001976	zgc:158292	zgc:158292 [Source:ZFIN;Acc:ZDB-GENE-070410-7]
ENSORLT00000002464	17.2368049551114	13.5560178390337	18.6446664664723	23.3773919751261	12.4890051931112	20.8492438667892	42.7342224343143	61.9258295881575	51.9956371391204	Even	Even	Even	-0.0789572820465697	0.11918389813119	0.159447770584851	0.301428404255595	0	0	ENSORLG00000001980	ccdc28a	coiled-coil domain containing 28A [Source:ZFIN;Acc:ZDB-GENE-030131-5007]
ENSORLT00000002465	4.09434996767828	6.35075389358487	9.11092644812529	3.37051222235803	5.06293868200174	7.78220159141908	25.2258054814365	27.9468237924236	17.5783265189918	Even	Even	Even	-0.270173590636874	-0.540400060047298	0.385431051359862	0.411763676097143	0	0	ENSORLG00000001979	paics	phosphoribosylaminoimidazole carboxylase, phosphoribosylaminoimidazole succinocarboxamide synthetase [Source:ZFIN;Acc:ZDB-GENE-030131-9762]
ENSORLT00000002470	7.65216768109986	19.9203382084445	22.0269910735859	5.69459038101557	14.0117257611146	18.3028611092267	85.1849125530034	26.4333838154916	33.5392886515944	Even	Even	Even	0.0357399346627254	-0.348237757360865	0.46953879800243	0.505959662884058	0	0	ENSORLG00000001982	flna	filamin A, alpha (actin binding protein 280) [Source:ZFIN;Acc:ZDB-GENE-030131-2145]
ENSORLT00000002482	14.955475009261	21.1784362437174	21.3901647958618	14.3652800469268	17.4503238484658	15.402267316963	43.9616608946979	66.0718847879525	47.9531955481712	Even	Even	Even	0.127396824165936	-0.15743608186972	0.190640995283964	0.0997435327536405	0	0	ENSORLG00000001991	cwc27	CWC27 spliceosome-associated protein homolog (S. cerevisiae) [Source:ZFIN;Acc:ZDB-GENE-040426-1118]
ENSORLT00000002493	32.9009515419952	26.2606358720037	27.0112089374676	28.5698611120931	26.8391612311182	17.261273514077	70.6533559956385	76.9643637473707	24.0617359901727	Even	Even	Even	0.590549499157704	0.344682778197129	0.126601416393216	0.251458494985593	0	0	ENSORLG00000002000	sssca1	Sjogren syndrome/scleroderma autoantigen 1 [Source:ZFIN;Acc:ZDB-GENE-041010-102]
ENSORLT00000002496	8.47196451778573	10.2550200195717	10.118098690983	8.88112521890326	11.3893674358302	8.41945333377171	26.8019661891099	31.730352164446	28.4499464805473	Even	Even	Even	-0.00743334720161224	-0.015213521194319	0.103201600976022	0.167114234653978	0	0	ENSORLG00000002002	ppwd1	peptidylprolyl isomerase domain and WD repeat containing 1 [Source:ZFIN;Acc:ZDB-GENE-070615-16]
ENSORLT00000002500	27.9987902648326	28.694707066341	37.0816344223447	12.7390342590281	16.140113165134	17.2560343621372	20.758106096406	112.327761358615	23.4999744636986	Even	Even	Even	0.845286016877382	-0.178052026646474	0.161719157934181	0.152998247519965	0	0	ENSORLG00000002004	hif1al	hypoxia-inducible factor 1, alpha subunit, like [Source:ZFIN;Acc:ZDB-GENE-040426-1315]
ENSORLT00000002501	17.9544969384724	20.343545091592	25.0552890404049	51.6734317560696	61.8010906212649	69.1598451421913	36.7602722971426	148.763634204646	77.005037471862	Even	Even	Even	-0.466021606528053	1.06144428353673	0.171095419271754	0.144217124202194	0	II	ENSORLG00000002004	hif1al	hypoxia-inducible factor 1, alpha subunit, like [Source:ZFIN;Acc:ZDB-GENE-040426-1315]
ENSORLT00000002504	37.8970724781085	42.2998293735555	38.5775174517798	35.560683111308	41.5481672079278	36.948152618799	140.363671580419	155.892592442067	154.220141930828	Even	Even	Even	-0.338264891711316	-0.396734016242419	0.0598626886577328	0.082434868683563	0	0	ENSORLG00000002008	ppp1caa	protein phosphatase 1, catalytic subunit, alpha isoform a [Source:ZFIN;Acc:ZDB-GENE-040516-3]
ENSORLT00000002513	9.33901104550464	7.12836800793144	9.46786160464837	13.4305450725477	6.54460237598821	10.9918308468259	33.8083140748751	22.2329083620909	23.5480003225253	Even	Even	Even	-0.0326968299721725	0.223120027392083	0.152120083649664	0.338242643599782	0	0	ENSORLG00000002006	SPTBN1 (1 of 2)	spectrin, beta, non-erythrocytic 1 [Source:HGNC Symbol;Acc:11275]
ENSORLT00000002514	0	24.7471569855192	33.7898248459456	0	14.9530819360075	13.8932605603793	31.4088512346353	45.9084983921167	19.6882178237301	HNI Down	HNI Down	HNI Down	0.856243312565519	-0.164716642330452	0.896489081283682	0.867777131987433	I	I	ENSORLG00000002014	las1l	LAS1-like (S. cerevisiae) [Source:ZFIN;Acc:ZDB-GENE-030131-3625]
ENSORLT00000002516	11.9845637006291	18.3227792933943	15.4882770896442	10.6025326580162	15.5402676902368	11.367864751043	33.3739579741412	46.4955845328885	57.9413295696116	Even	Even	Even	-0.00444567792773379	-0.292354459199115	0.207988698747736	0.212544742613044	0	0	ENSORLG00000002016	trim23	tripartite motif containing 23 [Source:ZFIN;Acc:ZDB-GENE-060929-804]
ENSORLT00000002517	0	151.981173877844	185.096921407242	0	91.6790162550114	99.6815159484081	233.11854886652	181.467053983257	223.350293179501	HNI Down	HNI Down	HNI Down	0.66463391901694	-0.152155652106229	0.878473982236524	0.868294223414891	I	I	ENSORLG00000002017	crebzf	CREB/ATF bZIP transcription factor [Source:ZFIN;Acc:ZDB-GENE-030131-8015]
ENSORLT00000002537	14.3806761205479	19.8238843652487	17.8234706794331	10.7444246488205	20.5859848842044	15.8331858432229	30.8456615057754	61.0931652110054	42.389153312828	Even	Even	Even	0.216563675796337	0.0749482637078418	0.158756974680101	0.313063648961393	0	0	ENSORLG00000002032	fibpa	fibroblast growth factor (acidic) intracellular binding protein a [Source:ZFIN;Acc:ZDB-GENE-040426-1363]
ENSORLT00000002544	10.1428506068837	8.96774210356252	12.228069276603	8.31194251720128	4.894513264925	7.6206195011239	29.4245836823642	25.606577227627	21.5886497435165	Even	Even	Even	0.295188625067588	-0.294294701812448	0.158066646420777	0.260265668676775	0	0	ENSORLG00000002038	cul5a	cullin 5a [Source:ZFIN;Acc:ZDB-GENE-030131-5426]
ENSORLT00000002547	46.1913679574684	168.954232480573	64.4454954713174	65.7666159263265	323.635406300214	114.268053624033	82.6594291288529	713.972374131482	241.363305842465	OR Up	OR Up	OR Up	-0.307446823909222	0.541713779762098	0.710746640626004	0.816261727458255	0	0	ENSORLG00000002043	C9orf91	chromosome 9 open reading frame 91 [Source:HGNC Symbol;Acc:24513]
ENSORLT00000002550	40.4939083492981	144.501545068399	88.1588029979948	45.6740896105315	267.736177534733	111.793395663795	64.4366123161798	688.827888123583	261.039058051579	HNI Down	Spread	NA	-0.307739173710609	0.330698946991255	0.571810085165715	0.804451873181867	0	0	ENSORLG00000002043	C9orf91	chromosome 9 open reading frame 91 [Source:HGNC Symbol;Acc:24513]
ENSORLT00000002553	10.9921632123603	15.3617757883916	11.3720003700204	14.1324010075042	14.6653344430574	9.36325199056743	20.8429495184583	39.8943838159618	22.1179477823472	Even	Even	Even	0.449925668444778	0.466467346862398	0.19248899350074	0.229514495030472	0	0	ENSORLG00000002046	coro1a	coronin, actin binding protein, 1A [Source:ZFIN;Acc:ZDB-GENE-030131-9512]
ENSORLT00000002556	8.85992466290802	9.44257387807062	24.9434370206462	3.56158972895997	5.50743220514109	27.9818065557159	17.9741229838715	104.330677986492	141.719246605932	SOK Up	SOK Up	SOK Up	-1.02507038339511	-1.24812912900322	0.632818556300245	1.09894053917679	II	III	ENSORLG00000002047	atp1a1a.1	ATPase, Na+/K+ transporting, alpha 1a polypeptide, tandem duplicate 1 [Source:ZFIN;Acc:ZDB-GENE-001212-1]
ENSORLT00000002562	0	14.5538491672782	20.8036752826219	0.402430992082561	11.2083290065049	21.6021319909572	37.6991156821651	38.1129044026522	32.1619358277279	HNI Down	HNI Down	HNI Down	-0.0256316919375443	-0.115905610213448	0.905704088873055	0.95750632300058	I	I	ENSORLG00000002052	fam58a	family with sequence similarity 58, member A [Source:ZFIN;Acc:ZDB-GENE-050522-495]
ENSORLT00000002566	48.3045742205098	74.4689074907745	68.5466872180995	60.9161822589021	21.4838365026815	28.3761728620489	91.0765669651886	205.0961398332	78.9373849196404	Even	HNI Up	NA	0.613637394159692	-0.174703730097959	0.21513273102444	0.57035253319401	0	0	ENSORLG00000002056	dcun1d5	DCN1, defective in cullin neddylation 1, domain containing 5 (S. cerevisiae) [Source:ZFIN;Acc:ZDB-GENE-040426-2603]
ENSORLT00000002569	22.8448588631217	17.0183193699908	19.4385736863146	25.4764885077631	25.6128242600029	32.3174232108872	57.9112278024408	57.9710773055398	60.3463590582547	Even	Even	Even	0.0136605295982055	0.505749704744566	0.148080395667768	0.140666800393925	0	0	ENSORLG00000002057	neu1	neuraminidase 1 [Source:ZFIN;Acc:ZDB-GENE-060503-592]
ENSORLT00000002571	32.6418530793419	52.557509530828	49.4192973322135	14.4415075078415	15.9654711323886	11.6531829491027	42.1582007270784	77.0632390377535	37.025780464905	Even	Even	Even	1.37001037807439	-0.308341724688203	0.238629067382746	0.155977888795293	II	0	ENSORLG00000002060	hmgcrb	3-hydroxy-3-methylglutaryl-Coenzyme A reductase b [Source:ZFIN;Acc:ZDB-GENE-051108-1]
ENSORLT00000002578	29.6762385942483	21.3416565282394	55.3667843211708	0	27.1409882480637	23.5213008630915	107.278311803854	102.440838697655	67.2869015047325	Spread	HNI Down	NA	0.204335406162693	-0.86597082580648	0.500118656131654	0.872631443091974	0	I	ENSORLG00000002063	naa15a	N(alpha)-acetyltransferase 15, NatA auxiliary subunit a [Source:ZFIN;Acc:ZDB-GENE-030131-2392]
ENSORLT00000002584	5.83664569428682	7.46837197331157	5.33665003166252	5.82403381521588	8.01230211426091	5.38998992986017	15.2288546649132	21.8746123750551	19.5798129203237	Even	Even	Even	-0.0194298105715256	0.0251223497129278	0.1794056385399	0.219316553986543	0	0	ENSORLG00000002072	prrc2a	proline-rich coiled-coil 2A [Source:ZFIN;Acc:ZDB-GENE-010501-4]
ENSORLT00000002585	18.1275691630231	7.47492547022147	23.3237215202401	16.7599551913171	7.6941984183069	20.3781316730246	44.2175058586839	48.0907891722585	43.9579742284163	Even	Even	Even	0.107213629960023	-0.0188560409911453	0.495404968470983	0.43723157761099	0	0	ENSORLG00000002073	zgc:165580	zgc:165580 [Source:ZFIN;Acc:ZDB-GENE-070928-5]
ENSORLT00000002595	89.2844610595128	128.261702852061	100.290442277926	76.7857151912359	84.5671784526635	88.0127799358206	197.967410959312	252.054402738447	230.064589347539	Even	Even	Even	0.487529746152534	0.137507337123702	0.189668790237937	0.0691921374992931	0	0	ENSORLG00000002080	ck2b	casein kinase 2 beta [Source:ZFIN;Acc:ZDB-GENE-990415-29]
ENSORLT00000002598	5.43846373465736	14.6303919309362	5.76623254333737	19.3389241160782	24.292738838278	14.4274924786688	64.7466729588644	163.082532481363	70.2597468510019	Even	Even	Even	-1.9433766920567	-0.775184915913658	0.605562391964844	0.254876512593793	II	0	ENSORLG00000002081	capn5a	calpain 5a [Source:ZFIN;Acc:ZDB-GENE-061103-214]
ENSORLT00000002606	16.3435534374337	2.14049046669442	6.23995610486573	16.1058932423801	26.4462987823665	20.7627377392078	68.8183044563207	31.9650079454639	42.9352562459349	Spread	Even	NA	-0.954299895616311	0.402333663320203	0.886990591027016	0.245377726453309	I	0	ENSORLG00000002091	elf2b	E74-like factor 2b (ets domain transcription factor) [Source:ZFIN;Acc:ZDB-GENE-031215-1]
ENSORLT00000002607	30.7917047089998	43.3419280410527	33.7041696490734	30.4973510954898	39.1397568281564	30.8130998571094	117.713564666192	138.195707436689	67.0862269360098	Even	Even	Even	0.00231144129495868	-0.100071012016803	0.182734810703253	0.146373709738811	0	0	ENSORLG00000002092	atl3	atlastin 3 [Source:ZFIN;Acc:ZDB-GENE-041010-109]
ENSORLT00000002613	49.649617723635	190.217139417016	247.416277855651	55.6174346217933	223.673491469581	240.090506678395	299.365553035745	742.942590441286	477.631689993776	HNI Down	HNI Down	HNI Down	-0.0562198149047473	0.0358146302560198	0.626554888750732	0.589722124689592	0	0	ENSORLG00000002099	sps2	selenophosphate synthetase 2 [Source:ZFIN;Acc:ZDB-GENE-030327-5]
ENSORLT00000002615	1.13344150638101	0	1.34110418237153	0	6.16495254351068	6.37603058678723	31.0853629646338	30.1442153906459	20.791696038919	Even	Even	Even	-3.46580007404198	-1.12438520845101	0.875126043231467	0.866393323109825	III	III	ENSORLG00000002100	CCRN4L (1 of 2)	CCR4 carbon catabolite repression 4-like (S. cerevisiae) [Source:HGNC Symbol;Acc:14254]
ENSORLT00000002619	8.7067910943382	23.5703292254517	27.5538258687693	14.0200639281436	28.7710691749028	18.2883420503876	27.1385833589261	55.3672561521718	65.0639405490221	HNI Down	Even	NA	0.282528973630783	0.31232476047894	0.498060362648277	0.37281958387642	0	0	ENSORLG00000002101	afap1l1b	actin filament associated protein 1-like 1b [Source:ZFIN;Acc:ZDB-GENE-061013-428]
ENSORLT00000002624	6.92883241529387	8.09709708826883	11.1832116592999	8.07695289772361	6.71291341404733	1.90199213398008	17.2469659950469	23.3516393070543	12.7984691576823	Even	Even	Even	0.558271878923571	-0.0926536093236473	0.251597963459699	0.583013301008377	0	0	ENSORLG00000002108	slc30a6	solute carrier family 30 (zinc transporter), member 6 [Source:ZFIN;Acc:ZDB-GENE-040426-1838]
ENSORLT00000002636	5.65450469061718	9.54900422251331	10.2492204828675	3.80783872395038	3.72797226937317	4.41258340547056	20.7981785637293	17.9124089061362	21.1757620771985	Even	Even	Even	0.350555677584026	-0.740447928086995	0.291777130685501	0.0939894531040513	0	0	ENSORLG00000002117	si:ch73-39g20.1	si:ch73-39g20.1 [Source:ZFIN;Acc:ZDB-GENE-120215-90]
ENSORLT00000002637	0	13.6497755916248	29.0242125043927	0	10.9012934709454	13.869069274125	39.2712897499335	47.8404392893649	49.8342626966515	Spread	HNI Down	NA	-0.0972156908199606	-0.881957638648475	1.02080760770111	0.884476298335263	I	I	ENSORLG00000002119	ikbkg	inhibitor of kappa light polypeptide gene enhancer in B-cells, kinase gamma [Source:ZFIN;Acc:ZDB-GENE-050327-68]
ENSORLT00000002638	40.0031290811517	41.9162367778449	52.6568300167431	49.3683937355686	52.9387154176029	67.5010903803703	96.5228643283904	158.714929776232	166.669782936277	Even	Even	Even	-0.0635412508964387	0.271941627592623	0.152049737254132	0.169701951529233	0	0	ENSORLG00000002120	tceb2	transcription elongation factor B (SIII), polypeptide 2 (18kD, elongin B) [Source:ZFIN;Acc:ZDB-GENE-020415-1]
ENSORLT00000002643	186.203232816412	187.6459841851	199.44275361199	200.027969245937	166.715528513355	182.972878136903	420.733206364181	452.083286065336	470.126110684507	Even	Even	Even	0.356906833165968	0.296324217515503	0.0380082045068148	0.0909076734683697	0	0	ENSORLG00000002122	ATP1A1	ATPase, Na+/K+ transporting, alpha 1 polypeptide [Source:HGNC Symbol;Acc:799]
ENSORLT00000002646	49.7631645054437	27.281946821889	27.5249010685895	40.0600494808905	23.3648525624702	32.1992982326735	71.3147121973964	52.9920337919372	43.3865264210535	Spread	Even	NA	0.903606877695817	0.774585371621428	0.370373115710947	0.262036055656926	0	0	ENSORLG00000002128	zgc:162613	zgc:162613 [Source:ZFIN;Acc:ZDB-GENE-070410-89]
ENSORLT00000002648	54.1118289107046	36.992571587629	47.186766391632	29.3744027567285	18.5170810778408	17.4913625867568	63.6762975570282	74.871669426522	50.391043962198	Even	Even	Even	1.13475089935715	0.0540259804387528	0.186812255475576	0.302124205249218	II	0	ENSORLG00000002130	tmed4	transmembrane emp24 protein transport domain containing 4 [Source:ZFIN;Acc:ZDB-GENE-040625-140]
ENSORLT00000002660	18.4459432723972	23.8439553044014	17.533120575399	12.3047166499806	17.5331071794917	12.1099741337556	29.339738515737	44.5766476846332	34.1050460034638	Even	Even	Even	0.732417546635897	0.22031190312959	0.171040942094084	0.220014267900734	0	0	ENSORLG00000002139	clic1	chloride intracellular channel 1 [Source:ZFIN;Acc:ZDB-GENE-030131-3202]
ENSORLT00000002666	0.167367358305142	40.4812188928407	27.0778260325002	0	118.878855125443	105.382987283197	168.581976810856	66.160678661623	126.947341556076	HNI Down	HNI Down	HNI Down	-0.832000720310597	0.895392971994039	0.909420165919835	0.870717186872174	I	I	ENSORLG00000002146	ppm1h	protein phosphatase, Mg2+/Mn2+ dependent, 1H [Source:ZFIN;Acc:ZDB-GENE-061027-190]
ENSORLT00000002670	0	152.50631063609	135.694767496226	0	101.410757415942	98.4460989802648	342.502078455883	274.411945809101	240.046487257675	HNI Down	HNI Down	HNI Down	0.0128095063015892	-0.515299158728521	0.870434420394427	0.866311203281744	I	I	ENSORLG00000002150	zgc:103688	zgc:103688 [Source:ZFIN;Acc:ZDB-GENE-040912-105]
ENSORLT00000002672	6.01912222182549	8.45662303250604	7.73378006527973	11.1225776031098	9.03605983660383	10.3281077743163	30.0510482542035	38.1666875331296	32.3348428364654	Even	Even	Even	-0.593737114782832	-0.136733538072558	0.169107093206002	0.10362871121581	0	0	ENSORLG00000002151	CTDSP1 (1 of 2)	CTD (carboxy-terminal domain, RNA polymerase II, polypeptide A) small phosphatase 1 [Source:HGNC Symbol;Acc:21614]
ENSORLT00000002676	32.3057072491693	25.582297073595	38.4405432490518	33.575286476123	34.7080588696169	43.3029650249378	117.541295074577	104.138289418202	134.567035891058	Even	Even	Even	-0.301878508737329	-0.0897537817062716	0.200294761333242	0.143015206093196	0	0	ENSORLG00000002153	cd2bp2	CD2 antigen (cytoplasmic tail) binding protein 2 [Source:ZFIN;Acc:ZDB-GENE-040426-925]
ENSORLT00000002679	49.1317026254162	50.7912809482299	42.0150807958688	29.1874629883256	35.8149918657554	29.2602580632932	99.0882229351922	114.793069871592	141.289004901551	Even	Even	Even	0.261713101476929	-0.328789327478465	0.0985422569040235	0.121115722152797	0	0	ENSORLG00000002154	farp2	FERM, RhoGEF and pleckstrin domain protein 2 [Source:ZFIN;Acc:ZDB-GENE-030131-2993]
ENSORLT00000002680	42.1688132523904	48.8785146018408	42.7706820806053	47.9119612039288	62.1941023530422	62.0108946745717	132.984586372575	158.200187406704	134.820821017103	Even	Even	Even	-0.0856375824202707	0.277479372343743	0.0832246910871643	0.142811423856232	0	0	ENSORLG00000002156	bckdha	branched chain keto acid dehydrogenase E1, alpha polypeptide [Source:ZFIN;Acc:ZDB-GENE-050522-376]
ENSORLT00000002684	1.87144247422628	0.587240097954528	4.91013992601825	2.99990744596177	1.59197657140973	6.11628992181248	11.8256501218943	11.1500659299674	14.1397783427078	Even	Even	Even	-0.747553078338075	-0.208346606747737	0.903806692400414	0.648652357855093	I	0	ENSORLG00000002161	ddah2	dimethylarginine dimethylaminohydrolase 2 [Source:ZFIN;Acc:ZDB-GENE-030131-913]
ENSORLT00000002690	6.00914698697007	6.81036658523275	7.58580436473944	5.2383702050687	4.5215405980593	4.85574142487238	25.1959427010009	28.2448212606401	23.0503163554134	Even	Even	Even	-0.321383833606739	-0.802814811835486	0.115905641313045	0.073623948708129	0	0	ENSORLG00000002159	ubl3b	ubiquitin-like 3b [Source:ZFIN;Acc:ZDB-GENE-040630-4]
ENSORLT00000002704	7.3248332587028	10.0375823572225	6.07582290467508	12.3177201679931	11.2292881867103	12.9244284185465	45.4175153274333	28.4594735804239	50.0084058068683	Even	Even	Even	-0.817107557866353	-0.179204672260008	0.259248832132136	0.0706500011806511	0	0	ENSORLG00000002176		Uncharacterized protein [Source:UniProtKB/TrEMBL;Acc:H2LA01]
ENSORLT00000002706	0	16.5033111959086	10.0130342713696	0	16.4108373915114	10.0554711428107	30.3860573335703	28.0850207584054	35.3367851142761	HNI Down	HNI Down	HNI Down	-0.237864403140684	-0.240589372580542	0.940636719134423	0.937945046810441	I	I	ENSORLG00000002173	mon2	MON2 homolog (S. cerevisiae) [Source:ZFIN;Acc:ZDB-GENE-030131-2712]
ENSORLT00000002708	13.0311149827016	12.9072798037104	15.4611266097921	14.9896825004329	19.8906707396837	20.0298358523052	43.0382313667148	50.6492659149981	37.2357474897481	Even	Even	Even	-0.0760727681416187	0.331387021927147	0.104352492741705	0.156834490362059	0	0	ENSORLG00000002178	rap2c	RAP2C, member of RAS oncogene family [Source:ZFIN;Acc:ZDB-GENE-041024-1]
ENSORLT00000002712	39.5130105192299	38.4430989264842	60.6218098456097	37.4138707910823	30.2756980743627	34.9551821342735	54.3151391735061	39.495237932609	69.8750139833975	Even	Even	Even	1.34473433345303	0.911696787056216	0.270767668087416	0.10598319593933	II	0	ENSORLG00000002183	mbnl3	muscleblind-like 3 (Drosophila) [Source:ZFIN;Acc:ZDB-GENE-081002-3]
ENSORLT00000002720	14.2434559481362	33.9425919431038	22.4395771470523	7.05712616037274	12.3666008826375	9.17434486934137	12.3305814714945	36.3757578963246	20.8198229262113	Even	Even	Even	1.60759827324586	0.303324426390408	0.420345471344842	0.28038409635917	II	0	ENSORLG00000002189		Uncharacterized protein [Source:UniProtKB/TrEMBL;Acc:H2LA16]
ENSORLT00000002723	15.1880589494727	29.7328788478179	19.5518510488209	17.6409464413193	23.4464519960593	27.4435957614769	110.794882044866	92.2881568027204	139.39871489119	Even	Even	Even	-0.824302332106372	-0.736236105666142	0.347298932233582	0.215773011645756	0	0	ENSORLG00000002190	hsd3b7	hydroxy-delta-5-steroid dehydrogenase, 3 beta- and steroid delta-isomerase [Source:ZFIN;Acc:ZDB-GENE-030131-5673]
ENSORLT00000002738	14.283751528927	20.7335333987928	14.5788254187155	17.3674941471619	26.8024820644746	18.4980356756534	54.7549551471008	79.8726057497942	63.8756725752397	Even	Even	Even	-0.415901122766854	-0.0783988771284405	0.2202748980519	0.246634805382922	0	0	ENSORLG00000002201	napa	N-ethylmaleimide sensitive fusion protein attachment protein alpha [Source:ZFIN;Acc:ZDB-GENE-030131-5290]
ENSORLT00000002739	12.3524019981101	8.26820056368867	15.5797498224877	11.4658787007284	8.49865168274219	14.260798345261	69.1407575517857	21.7728365700211	19.6195138949313	Even	Even	Even	-0.0254404184438912	-0.106379761013424	0.303654482687008	0.252576333375326	0	0	ENSORLG00000002204	nudt22	nudix (nucleoside diphosphate linked moiety X)-type motif 22 [Source:ZFIN;Acc:ZDB-GENE-041010-171]
ENSORLT00000002743	52.1513588127957	33.4893469804853	22.2234142724714	29.0665757428328	19.3843481433627	13.2706855307741	145.783801241285	77.618880002721	25.2305543320759	Spread	Even	NA	0.380158388285565	-0.425209071689658	0.420404504917375	0.387134030863078	0	0	ENSORLG00000002210		Uncharacterized protein [Source:UniProtKB/TrEMBL;Acc:H2LA38]
ENSORLT00000002755	3.70610484036544	5.58670213843124	6.64100411170332	4.02962291052672	4.9994567263441	4.5279273454268	11.7275322295372	11.2539020164751	16.9347626475796	Even	Even	Even	0.260079605248189	0.02702693542572	0.279916008172886	0.107319817309061	0	0	ENSORLG00000002213	setd1a	SET domain containing 1A [Source:ZFIN;Acc:ZDB-GENE-080521-4]
ENSORLT00000002756	61.6095712641424	49.7550779943436	103.417470946573	39.8090309830483	33.5799690918084	43.3271178194233	82.4907996155195	95.2839525107371	93.4401765013357	Spread	Even	NA	1.24839980847536	0.368529712582377	0.393748903884018	0.126872145385495	II	0	ENSORLG00000002216	dnajc4	DnaJ (Hsp40) homolog, subfamily C, member 4 [Source:ZFIN;Acc:ZDB-GENE-030131-3093]
ENSORLT00000002759	37.8462435368642	29.3692568025228	22.4113421866	24.6859097073307	16.4787040155828	14.6507080359074	75.0962379580987	40.0561223559709	104.34465245512	Even	Even	Even	0.292763972886709	-0.390505691873885	0.258736080188929	0.287279095775689	0	0	ENSORLG00000002221		Uncharacterized protein [Source:UniProtKB/TrEMBL;Acc:H2LA54]
ENSORLT00000002766	11.5250000428495	10.3190742516668	11.2517978240596	12.6581398849742	12.7861308040637	13.0653754286591	50.8278464465344	64.9022602220701	49.1131098990048	Even	Even	Even	-0.731408826154518	-0.512840248694019	0.0573159020474018	0.0162229476877076	0	0	ENSORLG00000002225	stk11ip	serine/threonine kinase 11 interacting protein [Source:ZFIN;Acc:ZDB-GENE-040426-1022]
ENSORLT00000002775	1667.02846794579	1890.64280681929	1393.5605935226	1720.8593638954	1977.56698541521	1420.63772878462	4664.60670827607	10884.6157186525	5695.43749817618	Spread	Spread	Spread	-0.516278331090806	-0.468185778556507	0.150845744186446	0.163358653026401	0	0	ENSORLG00000002226	hdlbpa	high density lipoprotein-binding protein a [Source:ZFIN;Acc:ZDB-GENE-030131-2032]
ENSORLT00000002781	34.2284550825514	35.4275281045043	31.2311792977848	36.0179572166967	30.9437429921518	25.3971355659525	78.5886832692746	109.929555509383	94.7020140386261	Even	Even	Even	0.0957806743884744	-0.0316400416602026	0.064272815612639	0.172549645697112	0	0	ENSORLG00000002237	slc17a5	solute carrier family 17 (anion/sugar transporter), member 5 [Source:ZFIN;Acc:ZDB-GENE-060929-1158]
ENSORLT00000002789	10.9587467748753	13.0671416292566	12.3556737254339	9.64146395917568	7.05767154327826	10.2418996326319	45.7812358700756	43.031254794745	35.5649956657583	Even	Even	Even	-0.18848346998166	-0.621885676421026	0.0884465134830744	0.188403959288595	0	0	ENSORLG00000002248	nup88	nucleoporin 88 [Source:ZFIN;Acc:ZDB-GENE-050522-297]
ENSORLT00000002791	64.4364210241401	64.924612616142	69.947625138368	46.8714014828839	42.0202941493015	60.5703245008285	156.312369801546	137.301102454139	143.616217468749	Even	Even	Even	0.451575519436362	0.0363500584109014	0.0459199420993453	0.193097915735113	0	0	ENSORLG00000002246	ccdc47	coiled-coil domain containing 47 [Source:ZFIN;Acc:ZDB-GENE-040912-15]
ENSORLT00000002801	16.8923047260847	19.3554650076005	14.7442890014912	6.32655189339691	5.94227299970126	5.44260383438836	17.2610468453286	45.8526754777472	21.7783589518185	Even	Even	Even	0.849605101117036	-0.675986890242248	0.135749499397253	0.0750748303828304	0	0	ENSORLG00000002256	stx5a	syntaxin 5A [Source:ZFIN;Acc:ZDB-GENE-040718-18]
ENSORLT00000002809	11.1690565548999	16.2159452603316	12.6648252854822	5.42912038733449	8.12813364277289	8.4179164737897	35.7121549506442	30.828374196795	20.0626091431557	Even	Even	Even	0.472339209386497	-0.393582445808092	0.19417759643147	0.225023465513076	0	0	ENSORLG00000002261	ublcp1	ubiquitin-like domain containing CTD phosphatase 1 [Source:ZFIN;Acc:ZDB-GENE-040718-3]
ENSORLT00000002817	28.2467247542948	26.4876322515145	26.6719028442544	33.5132288705405	26.4738904053664	35.8256467572631	106.590262298516	132.52997292074	85.0016590449689	Even	Even	Even	-0.408362334565127	-0.173284178852432	0.0356293853083614	0.152513566142267	0	0	ENSORLG00000002269	dcaf7	ddb1 and cul4 associated factor 7 [Source:ZFIN;Acc:ZDB-GENE-030131-9511]
ENSORLT00000002821	22.9705021859465	10.1658210859463	23.2960152142607	35.1549731213254	29.5143193500719	33.1584354245739	45.8349734465615	59.476553384013	41.8097982959258	Even	Even	Even	0.202550160827328	0.996271461304721	0.398097404391463	0.0877097700175043	0	0	ENSORLG00000002274	OSBPL10	oxysterol binding protein-like 10 [Source:HGNC Symbol;Acc:16395]
ENSORLT00000002832	4.71396541805541	3.15910015635782	10.4466550546709	12.9288394555343	7.75537389959212	21.6261723813993	30.992303219115	28.7765190401399	52.8688101463249	Even	Even	Even	-1.03525700586254	0.172357329811675	0.628532647719203	0.497013096183218	II	0	ENSORLG00000002282	rnf145b	ring finger protein 145b [Source:ZFIN;Acc:ZDB-GENE-030131-5264]
ENSORLT00000002835	81.4777308111651	61.5985850006473	35.2853197382841	43.1587042126831	40.3751502442664	31.4283479628241	135.601006307245	180.876102480412	85.7719063077008	Spread	Even	NA	0.411678946327001	-0.221966781803819	0.389726785652019	0.159941956963602	0	0	ENSORLG00000002285	psmd8	proteasome (prosome, macropain) 26S subunit, non-ATPase, 8 [Source:ZFIN;Acc:ZDB-GENE-040625-136]
ENSORLT00000002848	8.68629400007891	8.56818941739087	6.24156539346857	9.91548213583606	15.9659056906237	8.6292920314452	35.5862975778129	87.899151047142	38.4142386249948	Even	Even	Even	-1.19964762503196	-0.645022897838632	0.176025701977865	0.340559647296513	II	0	ENSORLG00000002299	wdr41	WD repeat domain 41 [Source:ZFIN;Acc:ZDB-GENE-050706-152]
ENSORLT00000002850	27.6381419302285	27.2215243489714	19.1332576839524	26.7320551445451	23.4113543378125	13.5898457408435	108.676512701611	58.5691388875629	34.0194202672497	Even	Even	Even	0.141324892059701	-0.0740160691787025	0.194392536821958	0.321676124154418	0	0	ENSORLG00000002300	stt3b	STT3, subunit of the oligosaccharyltransferase complex, homolog B (S. cerevisiae) [Source:ZFIN;Acc:ZDB-GENE-030131-2638]
ENSORLT00000002858	0	7.66086944928848	7.36628843605245	0	4.59756930947238	3.57525472503735	22.4425528128697	25.9995747424775	23.1210025340186	Even	Even	Even	-0.666681814452483	-1.54534741195125	0.866524463573759	0.88611807454036	I	III	ENSORLG00000002305	kif3b	kinesin family member 3B [Source:ZFIN;Acc:ZDB-GENE-050119-3]
ENSORLT00000002874	7.14155952432778	13.5662579600393	4.55164210423977	8.75159523495376	16.3353255652431	9.69636972054536	33.5062495115924	25.7052897983734	21.9628592311103	Even	Even	Even	-0.0992385153929655	0.362332129711011	0.551230224214859	0.356448898319701	0	0	ENSORLG00000002319	CCNYL1 (1 of 2)	cyclin Y-like 1 [Source:HGNC Symbol;Acc:26868]
ENSORLT00000002875	0	11.9733807386269	4.31507965059498	0	29.3435832079712	14.8333132461723	38.7323221909433	58.6980393139283	63.0887698072081	Spread	HNI Down	NA	-1.71586060341262	-0.276418778882114	1.11686116256748	0.996363878660699	III	I	ENSORLG00000002318	SLC6A13 (1 of 2)	solute carrier family 6 (neurotransmitter transporter), member 13 [Source:HGNC Symbol;Acc:11046]
ENSORLT00000002886	69.9440613806984	66.4131400462466	68.8711681159373	66.4340190415924	71.5458545932272	53.9185064327148	180.847275196687	263.124172732464	118.421693576162	Even	Even	Even	0.130613674420223	0.0337260330594003	0.0264608926789258	0.14177985271366	0	0	ENSORLG00000002328	sgta	small glutamine-rich tetratricopeptide repeat (TPR)-containing, alpha [Source:ZFIN;Acc:ZDB-GENE-030131-8811]
ENSORLT00000002887	9.82400914031791	13.7731032088157	24.2045409004347	13.4556748750811	18.4347357524057	34.1729367553114	46.7376607661207	86.9342962828288	34.3989786770146	Even	Spread	NA	-0.228975341490856	0.237814214751731	0.466288158673463	0.49108509889725	0	0	ENSORLG00000002329	pofut1	Oryzias latipes protein O-fucosyltransferase 1 (pofut1), mRNA. [Source:RefSeq mRNA;Acc:NM_001104906]
ENSORLT00000002889	9.11002743580912	9.35624439353369	2.84240336006087	5.60010564193676	6.26327604690296	2.14740893036673	15.8073922909569	15.5883800000944	13.8192031777357	Even	Even	Even	0.499602719910739	-0.105299811897267	0.519752309246621	0.473179827158514	0	0	ENSORLG00000002331	mettl21a	methyltransferase like 21A [Source:ZFIN;Acc:ZDB-GENE-050320-145]
ENSORLT00000002893	9.66320723275494	5.16210418948471	9.84690953418779	10.9762023007155	6.40651807756048	10.7174144494592	32.549206976669	25.6991711290675	24.0225060933883	Even	Even	Even	-0.152531857375628	0.0351576045734118	0.32263009146603	0.274041340083107	0	0	ENSORLG00000002333	SLC39A3	solute carrier family 39 (zinc transporter), member 3 [Source:HGNC Symbol;Acc:17128]
ENSORLT00000002918	0	60.4907498490036	71.6756679449615	0	63.3384604892752	62.1656138666037	103.205191635105	114.732644708095	94.0214270462008	HNI Down	HNI Down	HNI Down	0.345960499518053	0.271339051430232	0.875279437740517	0.866138842223373	I	I	ENSORLG00000002348	tm9sf4	transmembrane 9 superfamily protein member 4 [Source:ZFIN;Acc:ZDB-GENE-040426-1575]
ENSORLT00000002919	23.7964473964184	27.9763278449394	22.7556667318946	19.6497742985474	22.7821711148417	19.4017615956437	60.8262280561047	51.1522530512299	93.4603830830661	Even	Even	Even	0.122116374712837	-0.147281225949193	0.111225249594417	0.0914147231468993	0	0	ENSORLG00000002350	trmt112	tRNA methyltransferase 11-2 homolog (S. cerevisiae) [Source:ZFIN;Acc:ZDB-GENE-050522-30]
ENSORLT00000002926	6.41524165981463	6.6986920866615	7.6282215358917	11.3198925388979	10.3858065872746	11.4021258441463	46.9678881746221	32.3453355374272	50.1403194944898	Even	Even	Even	-1.05683423726249	-0.382227811697931	0.0917724419855273	0.0511540220555834	II	0	ENSORLG00000002356	htatsf1	HIV TAT specific factor 1 [Source:ZFIN;Acc:ZDB-GENE-040426-1578]
ENSORLT00000002928	7.04703308532339	7.0821526132799	10.6527378891419	4.11589380003965	4.31914074662666	12.1230427774635	26.3806329251815	15.5918382141624	37.038908919398	Even	Even	Even	-0.0878097851303588	-0.357392615735772	0.250790571288517	0.666218205948403	0	0	ENSORLG00000002357	map3k3	mitogen-activated protein kinase kinase kinase 3 [Source:ZFIN;Acc:ZDB-GENE-070910-1]
ENSORLT00000002931	4.34886806624922	5.72093919437309	7.00815051310704	3.07464597746374	6.79188039183494	3.73892638662612	13.381838395444	12.6190663436679	13.3715861122555	Even	Even	Even	0.379909979116598	0.0519594817610567	0.233611105709623	0.437120433545934	0	0	ENSORLG00000002359	creb1a	cAMP responsive element binding protein 1a [Source:ZFIN;Acc:ZDB-GENE-040426-750]
ENSORLT00000002933	14.9939592443726	16.225522257798	12.2441047952265	24.8063770299778	18.3277091261587	18.960731685474	56.5296403892064	48.4538031997514	53.8795280811429	Even	Even	Even	-0.284941269616436	0.229724382838291	0.14069619740045	0.172563877627731	0	0	ENSORLG00000002362	bod1	biorientation of chromosomes in cell division 1 [Source:ZFIN;Acc:ZDB-GENE-060810-163]
ENSORLT00000002937	121.372890636196	73.2194858990098	77.3058494793471	151.52509677437	158.136487958427	129.718530308243	559.925860995948	556.11687907286	509.366562355464	Spread	Even	NA	-0.994701911684184	-0.302299070882041	0.294595965898189	0.101533830245918	0	0	ENSORLG00000002364	CFI	complement factor I [Source:HGNC Symbol;Acc:5394]
ENSORLT00000002941	26.5868991645757	15.8659937168082	31.0633841047134	26.5355672890606	21.042834866367	30.0448588008838	191.758842676364	107.837674490105	241.312884586815	Even	Even	Even	-1.29428886044657	-1.21586352583699	0.318687864864154	0.17535789583402	II	II	ENSORLG00000002364	CFI	complement factor I [Source:HGNC Symbol;Acc:5394]
ENSORLT00000002945	33.0187486242253	21.6920729848848	41.1209338189799	32.8835020038613	22.4404255015881	45.9845146915745	130.664390969977	49.1638179790125	203.678799433169	Even	Even	Even	-0.415714740690993	-0.335536040446454	0.30550179036375	0.349339782169014	0	0	ENSORLG00000002371	pno1	Oryzias latipes partner of Nob1 (pno1), mRNA. [Source:RefSeq mRNA;Acc:NM_001104783]
ENSORLT00000002946	22.4084008235452	15.4070801046216	23.8165431304299	14.2613697729596	11.9170367934785	22.9431291770597	52.2137556413	40.8348828852439	51.1127631271368	Even	Even	Even	0.359029633916792	0.0317051285142705	0.21924057318884	0.354752669941715	0	0	ENSORLG00000002365	AP3B1	adaptor-related protein complex 3, beta 1 subunit [Source:HGNC Symbol;Acc:566]
ENSORLT00000002947	3.16381759591963	6.58651510048436	74.2641763004003	4.19270016536031	7.3870982292274	91.1781638818665	80.2494527277172	280.982565061057	462.572517454377	Spread	SOK Up	NA	-1.70862916524276	-1.418089381365	1.43183480633214	1.4400286735458	III	III	ENSORLG00000002372	si:ch211-93g23.2	si:ch211-93g23.2 [Source:ZFIN;Acc:ZDB-GENE-090312-164]
ENSORLT00000002949	0	19.9943803955853	12.8226257200084	0	16.8405622697383	6.7999029683638	24.0996610748361	23.5387359971381	26.752331278997	HNI Down	Spread	NA	0.404283305988518	-0.0689018946325402	0.925989839746713	1.07511742024686	I	I	ENSORLG00000002370	mapk8b	mitogen-activated protein kinase 8b [Source:ZFIN;Acc:ZDB-GENE-010202-1]
ENSORLT00000002963	47.5944509248875	43.3111186478488	17.0883041559193	9.5984673602396	7.84058713104629	12.6972977769064	35.7149221078099	36.6072463135375	36.8805853285641	SOK Down	Even	NA	1.56890273734847	-0.272470028745001	0.458795167720666	0.244788924397133	II	0	ENSORLG00000002381	scamp1 (1 of 2)	secretory carrier membrane protein 1 [Source:ZFIN;Acc:ZDB-GENE-040426-1803]
ENSORLT00000002965	43.8860271689574	29.1237719192648	25.542450137027	27.6800816533324	12.7924127487212	25.6247541510813	85.9487324299446	61.9739476841232	66.3104369612148	Even	Even	Even	0.464741688305307	-0.11155689193697	0.295979282291677	0.3661784724313	0	0	ENSORLG00000002382	c1d	C1D nuclear receptor co-repressor [Source:ZFIN;Acc:ZDB-GENE-041024-8]
ENSORLT00000002973	8.4089550345043	18.4997010759095	4.45363174049672	1.31565835368943	1.75421113825257	3.50842227650515	22.2148873989192	30.3282755826926	11.44888662977	OR Up	Even	NA	0.55610063188378	-1.69714527184289	0.69283133989053	0.529150262212919	0	II	ENSORLG00000002390	wdr55	Oryzias latipes WD repeat domain 55 (wdr55), mRNA. [Source:RefSeq mRNA;Acc:NM_001136517]
ENSORLT00000002975	155.942170123152	215.986317257333	162.333598392427	27.0882925726916	54.303797167161	34.3771762132872	46.6122925395056	132.077660711943	130.476502308625	Spread	Spread	Spread	2.37412634389737	0.167831007003453	0.185171303982143	0.365078844758212	II	0	ENSORLG00000002389	ATG2A	autophagy related 2A [Source:HGNC Symbol;Acc:29028]
ENSORLT00000002978	27.1936397579599	34.4986061781832	33.491952243521	29.8755002821273	32.8193056735241	30.5167927917711	102.401436024364	90.0123201821238	95.7030846448861	Even	Even	Even	-0.0128974975788091	-0.0431100975458693	0.124780800437117	0.0498238373110502	0	0	ENSORLG00000002395	ddx42	DEAD (Asp-Glu-Ala-Asp) box polypeptide 42 [Source:ZFIN;Acc:ZDB-GENE-050706-53]
ENSORLT00000002979	74.4375451526909	88.6426057659978	59.7922088481431	82.1871286978053	116.058427165449	70.2347566751618	213.583385715278	270.908503526584	240.149351760469	Even	Spread	NA	-0.116086707283177	0.152511885830453	0.194179642160723	0.265600404153219	0	0	ENSORLG00000002393	aplp2	amyloid beta (A4) precursor-like protein 2 [Source:ZFIN;Acc:ZDB-GENE-061009-28]
ENSORLT00000002980	25.0656918752781	25.7547328806383	16.2114563453672	31.7789160909184	36.5948975953106	18.6783647034286	80.4817550342408	110.681065523313	68.8829631888945	Even	Even	Even	-0.370883820693181	0.00614915911456471	0.238188174554351	0.319532612828793	0	0	ENSORLG00000002397	HERPUD2 (1 of 2)	HERPUD family member 2 [Source:HGNC Symbol;Acc:21915]
ENSORLT00000002986	325.725798426124	202.390242433826	188.811960058814	316.284973780076	216.343501469586	193.869289502506	1039.58309949699	733.336038527777	443.652679713374	Spread	Spread	Spread	-0.0434674609145957	-0.0243373422127473	0.315653732656509	0.269093020118498	0	0	ENSORLG00000002400	thop1	thimet oligopeptidase 1 [Source:ZFIN;Acc:ZDB-GENE-040718-47]
ENSORLT00000002989	1384.57423838746	1758.50834068306	897.518564104588	1526.71281304437	1780.36869032109	876.677301760983	5830.90631148372	3586.06202311652	1283.96099806193	Spread	Spread	Spread	0.179868258384366	0.230097993712954	0.320545117638475	0.334227440740047	0	0	ENSORLG00000002405	dmgdh	dimethylglycine dehydrogenase [Source:ZFIN;Acc:ZDB-GENE-080227-8]
ENSORLT00000002990	10.4142471398269	16.4045882903121	8.5828303704362	13.9019575940993	15.7534891935454	12.557688588872	23.4877794372605	58.8287381110026	14.7831238708542	Even	Even	Even	0.129313779728981	0.383188522128273	0.346679439724426	0.114035310458391	0	0	ENSORLG00000002404	PCYOX1L	prenylcysteine oxidase 1 like [Source:HGNC Symbol;Acc:28477]
ENSORLT00000002995	35.5918035307508	36.6463919106895	46.1508847587255	40.113615375252	40.0063740597732	45.0906206325136	201.06726617238	156.415660259473	129.592210238357	Even	Even	Even	-0.455645822356135	-0.374825022045027	0.147373592402683	0.0696010061523669	0	0	ENSORLG00000002409	lancl1	LanC antibiotic synthetase component C-like 1 (bacterial) [Source:ZFIN;Acc:ZDB-GENE-040924-1]
ENSORLT00000002999	0	42.8321657354965	16.2475325865374	0	230.611189097636	86.554021912416	177.77412135452	121.788386613292	322.91468402601	Spread	Spread	Spread	-1.8123241116401	0.612176058364594	1.09799034798125	1.10189581343437	III	I	ENSORLG00000002413	PPARA1	Uncharacterized protein [Source:UniProtKB/TrEMBL;Acc:H2LAT3]
ENSORLT00000003008	0	8.55916893059482	4.00873796984701	0	8.07053749994189	3.78857566307443	14.7570949906479	12.4108062035797	15.1736079835143	Even	Even	Even	-0.16736579279651	-0.25111406383565	1.02223236615384	1.02143764322561	I	I	ENSORLG00000002421	mkl1b	megakaryoblastic leukemia (translocation) 1b [Source:ZFIN;Acc:ZDB-GENE-030131-681]
ENSORLT00000003011	0	16.6090993494297	18.0422505538793	0	11.2535843465607	9.47953153082473	30.7979404141427	32.2178911862629	56.8503258996728	HNI Down	HNI Down	HNI Down	-0.205478429901425	-0.946453037801563	0.868244670491377	0.875484735409487	I	I	ENSORLG00000002424	yars2	tyrosyl-tRNA synthetase 2, mitochondrial [Source:ZFIN;Acc:ZDB-GENE-030131-6268]
ENSORLT00000003020	1.01790046131391	2904.60688812675	489.826364485293	3.24775648604695	3891.49353109408	580.025782928654	15.5369269097588	5643.9573076855	888.243481754209	Spread	Spread	Spread	0.637569245864464	1.03577855428447	1.37355494274797	1.40674864779538	I	III	ENSORLG00000002431		Uncharacterized protein [Source:UniProtKB/TrEMBL;Acc:H2LAV3]
ENSORLT00000003026	0.05118382275866	69.9855440578234	40.7301671128178	0	66.220707803667	37.5359003824229	82.1388625778027	88.2668773654301	74.3804774250242	HNI Down	HNI Down	HNI Down	0.440966937194077	0.346643394644502	0.951250029909943	0.96019313676648	I	I	ENSORLG00000002437	mrps35	mitochondrial ribosomal protein S35 [Source:ZFIN;Acc:ZDB-GENE-050809-131]
ENSORLT00000003027	3.54954964542462	9.8791645424479	8.88029634295866	5.2353910233718	1.19471817416462	6.98850926373373	22.7138108670535	28.7644092819835	14.7956466492102	Even	Even	Even	0.0141489310331061	-0.719241452425851	0.457605169124201	0.664272942832694	0	0	ENSORLG00000002436	xrcc6	X-ray repair complementing defective repair in Chinese hamster cells 6 [Source:ZFIN;Acc:ZDB-GENE-030131-6420]
ENSORLT00000003030	21.1769992196573	24.7991718803614	19.2000303495995	16.194531484797	21.9083346859364	16.9830769190831	69.6971924844652	71.216162859845	52.8955510740286	Even	Even	Even	0.0127448074861751	-0.229916248207082	0.130702741770582	0.168633031584058	0	0	ENSORLG00000002439	tcerg1a	transcription elongation regulator 1a (CA150) [Source:ZFIN;Acc:ZDB-GENE-030131-1791]
ENSORLT00000003032	20.8220959889636	11.9738901098629	15.5976469405498	15.4149562889492	4.96148081943474	10.7174121813318	22.5583042566697	36.1004841455072	34.5511082441317	Even	Even	Even	0.639296608492256	0.0011085856428197	0.275749210425888	0.505147495641558	0	0	ENSORLG00000002441	dtd1	D-tyrosyl-tRNA deacylase 1 [Source:ZFIN;Acc:ZDB-GENE-040801-175]
ENSORLT00000003033	16.9955628506487	18.7866643220285	30.7370491529441	15.7488527784448	8.95523001127253	23.716134500296	51.1553645151965	82.300081730364	84.7567092433028	Even	Even	Even	-0.128924589877191	-0.587087509692964	0.336916352416473	0.457756604332789	0	0	ENSORLG00000002442	rnf113a	ring finger protein 113A [Source:ZFIN;Acc:ZDB-GENE-040825-1]
ENSORLT00000003035	275.117543297573	319.386622769588	323.932247934314	241.176302300166	254.467406723918	256.00146044424	824.411143795796	992.055898573026	653.134866524741	Even	Even	Even	0.157935745488544	-0.13119233049453	0.088085322655675	0.0325391367735178	0	0	ENSORLG00000002444	eif1axa	eukaryotic translation initiation factor 1A, X-linked, a [Source:ZFIN;Acc:ZDB-GENE-041010-185]
ENSORLT00000003037	24.71439723027	7.9028651458006	7.46262279678102	7.22525487334299	17.3946311419072	8.68636216760217	38.2029965031007	24.4911761222019	51.9554029243576	HNI Up	Even	NA	0.0686817672636093	-0.198403758742491	0.736206678053154	0.495245566551889	0	0	ENSORLG00000002446	cdon	cell adhesion molecule-related/down-regulated by oncogenes [Source:ZFIN;Acc:ZDB-GENE-021115-4]
ENSORLT00000003044	101.918535992384	95.5420551748645	92.9901983752774	84.0201735895713	76.3325257191644	67.6702830991305	209.728198839447	260.721390866487	142.796379864999	Even	Even	Even	0.506790405306424	0.157675894485332	0.0474986326917126	0.107617902133168	0	0	ENSORLG00000002451	actr2a	ARP2 actin-related protein 2a homolog (yeast) [Source:ZFIN;Acc:ZDB-GENE-040426-2894]
ENSORLT00000003046	95.3959984872453	99.7065356510575	111.541869978761	89.5264046680469	125.100581725304	113.762786994679	309.061198070809	372.68993002901	300.891991793791	Even	Even	Even	-0.0951384236272355	0.00370415241863658	0.0817892712733073	0.166015922988862	0	0	ENSORLG00000002453	fga	fibrinogen alpha chain [Source:ZFIN;Acc:ZDB-GENE-031010-21]
ENSORLT00000003049	22.6726470124531	11.3264386392238	11.9307750904907	31.8413122592486	21.1074746941467	23.6152815743596	83.5096161819619	62.0999580089562	56.0947117459323	Even	Even	Even	-0.549774924353816	0.187460161323705	0.416946745954923	0.220013328243015	0	0	ENSORLG00000002455	bcl9l	B-cell CLL/lymphoma 9-like [Source:ZFIN;Acc:ZDB-GENE-040927-29]
ENSORLT00000003056	32.0384116835302	41.5837327255222	37.0624618944736	25.6778913736712	27.8428235917078	23.8457457686423	104.916556177638	88.1919347398231	81.8274233671528	Even	Even	Even	0.272321715620331	-0.244352692749728	0.12941818396081	0.077585809463581	0	0	ENSORLG00000002456	lonp1	lon peptidase 1, mitochondrial [Source:ZFIN;Acc:ZDB-GENE-030131-4006]
ENSORLT00000003069	255.126584829247	514.130480016744	204.35439817407	2.84582087345751	6.67188633910063	10.5381316956988	59.6903148577892	67.478032607504	59.328774016423	OR Up	Even	NA	3.9691552915918	-1.63209664395074	0.511939964022995	0.5753196739748	II	II	ENSORLG00000002472		Uncharacterized protein [Source:UniProtKB/TrEMBL;Acc:H2LB01]
ENSORLT00000003071	51.9253100228056	53.1747310334708	41.6114284694359	38.9240474435893	53.542186653439	42.4898485235957	71.0514045607947	118.212238214607	123.762231731207	Even	Even	Even	0.49166224805165	0.371170588579115	0.129769437032989	0.169430418948289	0	0	ENSORLG00000002471	tpst1l	tyrosylprotein sulfotransferase 1, like [Source:ZFIN;Acc:ZDB-GENE-040316-1]
ENSORLT00000003084	14.6042409557503	14.6802943977456	24.3538208702455	13.599201500341	10.5295445675589	17.4371873527285	40.4798771303083	45.0599081041981	31.4923674893055	Even	Even	Even	0.459394489791685	0.0915310736572665	0.313605628134084	0.249791269442298	0	0	ENSORLG00000002479	crcp	calcitonin gene-related peptide-receptor component protein [Source:ZFIN;Acc:ZDB-GENE-060825-150]
ENSORLT00000003086	125.438067607468	83.7404900333393	231.795935429095	117.355067652743	99.1360027267309	233.651776018458	270.355218028979	216.192052124823	484.587886974095	Spread	Spread	Spread	0.445985614480056	0.475673297671592	0.519381886859177	0.486339894675478	0	0	ENSORLG00000002483		Uncharacterized protein [Source:UniProtKB/TrEMBL;Acc:H2LB18]
ENSORLT00000003102	1237.15022943008	1861.03165935013	1717.19689789735	1524.22693635957	1732.0316778677	1612.7265058968	8908.55238297739	12361.3759089994	10203.3372333578	Spread	Spread	Spread	-1.1234431805412	-1.10747137649517	0.203529659815701	0.0642529603719669	II	II	ENSORLG00000002492	fgb	fibrinogen, B beta polypeptide [Source:ZFIN;Acc:ZDB-GENE-030131-9261]
ENSORLT00000003104	0	5.57700354074532	5.7932242662555	0	0	4.40047265303196	14.5946430338687	14.992976025338	17.7308249940148	Even	Even	Even	-0.472178974892348	-1.84170973788599	0.866495038787886	1.73205080756888	I	III	ENSORLG00000002496	ep300a	E1A binding protein p300 a [Source:ZFIN;Acc:ZDB-GENE-080403-16]
ENSORLT00000003115	14.886904886999	32.9366808731369	18.1033260536099	17.7227922722591	31.8200257363643	18.5388254371681	42.0979202303337	107.753862548358	80.4559413980869	Even	Even	Even	-0.219660888550242	-0.173262528796141	0.438112829483541	0.34872827236515	0	0	ENSORLG00000002506	ddx6	DEAD (Asp-Glu-Ala-Asp) box polypeptide 6 [Source:ZFIN;Acc:ZDB-GENE-070912-83]
ENSORLT00000003121	81.7926796141032	46.2652119170841	129.897776141437	72.1735472777138	41.7158926509989	130.950021400393	191.623783520415	151.129553421573	330.498638123104	Spread	Spread	Spread	0.200939088680839	0.125652042859392	0.488149191303633	0.555790391324008	0	0	ENSORLG00000002512	ugp2b	UDP-glucose pyrophosphorylase 2b [Source:ZFIN;Acc:ZDB-GENE-030131-6352]
ENSORLT00000003123	28.3936403446983	25.7524750434808	34.4540792889997	20.9486922772528	23.7469763610382	21.9827733547861	98.7955663233146	112.134563741107	78.1460172511998	Even	Even	Even	-0.121105297324447	-0.531194771337005	0.151061640840569	0.0636605216506836	0	0	ENSORLG00000002514	slc35b1	solute carrier family 35, member B1 [Source:ZFIN;Acc:ZDB-GENE-040912-148]
ENSORLT00000003124	25.8085208171011	25.6426722744013	26.1302731471405	33.2200498180933	32.3150207956864	31.1662656031627	105.489735786102	102.779777126999	68.7759109003424	Even	Even	Even	-0.251376089113346	0.0664476937413468	0.00958681217277609	0.0319323272039012	0	0	ENSORLG00000002515	HNRNPR	heterogeneous nuclear ribonucleoprotein R [Source:HGNC Symbol;Acc:5047]
ENSORLT00000003126	19.6457943756286	17.0265111613443	11.3936529685887	21.905878925883	19.957211233439	11.924719943799	81.8328911218538	67.2244986001423	51.2912462352813	Even	Even	Even	-0.474462778086897	-0.312199028827908	0.263187307867517	0.295080908872483	0	0	ENSORLG00000002516	nfic	nuclear factor I/C [Source:ZFIN;Acc:ZDB-GENE-080305-2]
ENSORLT00000003133	156.28494099198	9.24311371032331	72.6813434964713	190.856325183188	11.5670500111023	88.8486504038206	214.985676966657	49.6890203597869	68.5492613802302	Spread	Spread	Spread	1.10070070065009	1.39083751547747	0.928817392587039	0.926230620753357	III	III	ENSORLG00000002522	ndufa4	NADH dehydrogenase (ubiquinone) 1 alpha subcomplex, 4 [Source:ZFIN;Acc:ZDB-GENE-040426-1962]
ENSORLT00000003134	0	36.9065619127866	148.114603332157	0	69.2152231409712	190.399011439769	90.9134170485748	145.439368057719	259.859599157238	Spread	Spread	Spread	0.161695074176978	0.650374246953494	1.25014124128841	1.11366358113884	I	I	ENSORLG00000002523	SLC35C2	solute carrier family 35 (GDP-fucose transporter), member C2 [Source:HGNC Symbol;Acc:17117]
ENSORLT00000003150	0	47.4644629962165	43.1959067876032	0	40.8093635117697	37.0756527322708	107.761650136716	116.655232622417	111.049769063903	HNI Down	HNI Down	HNI Down	-0.30266290615287	-0.52178914689821	0.868900342974096	0.869005626970785	I	I	ENSORLG00000002532	lrrc47	leucine rich repeat containing 47 [Source:ZFIN;Acc:ZDB-GENE-060503-289]
ENSORLT00000003153	1284.62504614114	661.761000165957	638.042707306509	955.865453870473	697.618626024012	686.074763670461	2635.73499470417	1274.72427445249	809.75317434732	Spread	Spread	Spread	0.715956139276005	0.572347223213045	0.425605982307404	0.195601673657813	0	0	ENSORLG00000002535	ttc36	tetratricopeptide repeat domain 36 [Source:ZFIN;Acc:ZDB-GENE-041114-87]
ENSORLT00000003162	18.0639448149923	18.1706239642269	13.2389208993778	22.7253168269188	23.8324546596021	15.4474571071543	49.9765760705127	32.3517980456963	42.5365220246623	Even	Even	Even	0.2493221290746	0.575056339522478	0.17082054582939	0.220396173876943	0	0	ENSORLG00000002541	lrrc40	leucine rich repeat containing 40 [Source:ZFIN;Acc:ZDB-GENE-030131-6062]
ENSORLT00000003169	653.62060671811	774.742710484608	365.860690490424	936.060588167572	1182.80461535911	538.089498331037	1714.05282039763	1785.95699704317	1493.35784789259	Spread	Spread	Spread	0.108309384479051	0.674722995126865	0.351167090245831	0.367300389178768	0	0	ENSORLG00000002546	vtnb	vitronectin b [Source:ZFIN;Acc:ZDB-GENE-041116-1]
ENSORLT00000003171	5.12151058933758	52.3450803420631	30.4266556639195	3.14408428630276	11.556919017785	8.3942547582775	62.4544180888159	52.6171503608856	23.6288505502078	HNI Down	Even	NA	0.926814577998025	-1.0013410733713	0.806615439834662	0.551978654471651	0	II	ENSORLG00000002547	rangap1b	Ran GTPase activating protein 1b [Source:ZFIN;Acc:ZDB-GENE-040426-1921]
ENSORLT00000003183	38.8892833049595	38.3435477018859	35.4294763153714	44.7172779515234	27.4520731310751	31.117859239301	37.5704712430636	65.1111458712353	85.8786820455999	Even	Even	Even	0.84194147147777	0.71659816971775	0.0495312920043573	0.264207631186956	0	0	ENSORLG00000002557	slc4a1a	solute carrier family 4, anion exchanger, member 1a [Source:ZFIN;Acc:ZDB-GENE-010525-1]
ENSORLT00000003192	36.8795066615495	41.360110702034	26.2545233027879	56.3434566302431	63.1715667791255	43.8500476344572	101.594183668583	78.9021743300355	123.442648999841	Even	Even	Even	0.0446027089006992	0.689280216003817	0.222738046580143	0.179932150534925	0	0	ENSORLG00000002563	clk2a	CDC-like kinase 2a [Source:ZFIN;Acc:ZDB-GENE-030131-298]
ENSORLT00000003194	121.102794164732	64.93697728729	67.2395612889652	74.8702747169437	69.0495194905155	40.1019918360589	73.40745162401	131.466728543942	73.6972535404382	Spread	Spread	Spread	1.44764453715603	0.986791752053444	0.376463908465766	0.303583674111772	II	0	ENSORLG00000002565	b3gnt2b	UDP-GlcNAc:betaGal beta-1,3-N-acetylglucosaminyltransferase 2b [Source:ZFIN;Acc:ZDB-GENE-050913-158]
ENSORLT00000003202	13.3791094178853	24.3481212250808	17.493722872113	19.061665959213	26.6316084111392	23.1852962390843	32.4707506724302	77.2102113822418	50.5410297150286	Even	Even	Even	0.0481780224288416	0.367017426651247	0.301040072165923	0.165073900150978	0	0	ENSORLG00000002569		Uncharacterized protein [Source:UniProtKB/TrEMBL;Acc:H2LBD0]
ENSORLT00000003203	0	9.30263348471929	6.34334556706935	0	2.53688468436944	8.50271046717111	25.2121522973979	20.2863652348611	24.0524698060407	Even	Spread	NA	-0.567316556060197	-1.07042122853939	0.911313211151897	1.18620346140427	I	III	ENSORLG00000002568	zc3h7b	zinc finger CCCH-type containing 7B [Source:ZFIN;Acc:ZDB-GENE-080208-7]
ENSORLT00000003206	0	16.733536169762	34.9822652866945	0	16.9812046907237	36.6284241565165	63.4866928708391	31.5279898381397	52.5382494880259	Spread	Spread	Spread	0.0724069701087432	0.124293962296855	1.0149664288588	1.02576958211123	I	I	ENSORLG00000002574	mrpl40	mitochondrial ribosomal protein L40 [Source:ZFIN;Acc:ZDB-GENE-040912-37]
ENSORLT00000003209	0	8.05041524440564	4.97485421910899	0	11.7731356281108	8.86032147289316	9.35162569922505	22.9430847966005	13.6242143805281	Even	HNI Down	NA	-0.232813144192866	0.430859199482886	0.935652862214597	0.89153790825595	I	I	ENSORLG00000002575	casp9	caspase 9, apoptosis-related cysteine protease [Source:ZFIN;Acc:ZDB-GENE-030825-5]
ENSORLT00000003224	1.91112449042052	7.38389007662475	7.42625467757182	1.44364988873062	6.94525154802777	5.39551614230008	8.98589286293738	20.7180082091506	9.96321801471056	Even	Even	Even	0.338703239166801	0.0600571900897218	0.569096096519816	0.617405204178489	0	0	ENSORLG00000002588	pdha1b	pyruvate dehydrogenase (lipoamide) alpha 1b [Source:ZFIN;Acc:ZDB-GENE-040718-96]
ENSORLT00000003229	20.4836618726861	15.3212308942681	12.4887874839183	19.7263180951088	13.9843825606161	17.1270658777035	36.62723091344	34.4616606383317	52.8056394696022	Even	Even	Even	0.225756309900373	0.299822550202226	0.251811143272704	0.169672120262062	0	0	ENSORLG00000002592	gosr1 (1 of 2)	golgi SNAP receptor complex member 1 [Source:ZFIN;Acc:ZDB-GENE-050417-133]
ENSORLT00000003237	10.1349277642099	7.13258082499077	7.53339613201461	12.7814390261575	11.4937771175559	7.90756119029197	44.5423967769848	24.890165170263	50.6434827620976	Even	Even	Even	-0.690521204648044	-0.314625120579579	0.197178308358847	0.235435718024745	0	0	ENSORLG00000002596	bmpr1aa	bone morphogenetic protein receptor, type 1aa [Source:ZFIN;Acc:ZDB-GENE-000502-1]
ENSORLT00000003238	0	27.1001954062867	15.6149025561358	0	21.0559688127854	9.51908921456593	16.5048319015103	32.3711895198684	22.817496937244	HNI Down	Spread	NA	0.837865897598002	0.35547504334036	0.955336927886601	1.03457718351836	I	I	ENSORLG00000002597	si:ch211-117k16.3	si:ch211-117k16.3 [Source:ZFIN;Acc:ZDB-GENE-131121-369]
ENSORLT00000003246	11.531345576946	12.1105296353547	11.7581893660861	9.30188580891182	8.93221915053803	9.07455373723257	37.9402002877473	26.183968255112	33.1996755576801	Even	Even	Even	0.125921187840827	-0.248472348458833	0.0247329430204182	0.0204830462600281	0	0	ENSORLG00000002605	atxn7l3	ataxin 7-like 3 [Source:ZFIN;Acc:ZDB-GENE-030616-253]
ENSORLT00000003259	9.74789256288233	19.6422605862832	6.45397461699632	11.6969995669196	0	0	51.8768147011482	43.2540518631375	14.6327258503299	Even	HNI Up	NA	-0.0296284130599801	-1.64522669187511	0.574479607590747	1.73205080756888	0	III	ENSORLG00000002617		Uncharacterized protein [Source:UniProtKB/TrEMBL;Acc:H2LBI5]
ENSORLT00000003270	2.59982577195754	23.1675041897365	13.7769620910514	2.14478140802554	17.3881119557881	11.6638539135477	84.8441308837574	72.8521621736388	47.5558382649088	HNI Down	HNI Down	HNI Down	-0.790893330486464	-1.13296718246324	0.781156758976621	0.740460768297445	0	II	ENSORLG00000002618	aco2	aconitase 2, mitochondrial [Source:ZFIN;Acc:ZDB-GENE-030131-1390]
ENSORLT00000003298	350.867724082884	239.928884236358	454.363578403749	452.53113141079	374.090727319685	572.462107587166	230.142939607787	560.734757352717	721.815779250617	Spread	Spread	Spread	1.05156689749577	1.47232537199327	0.30781561045978	0.214224969140973	II	II	ENSORLG00000002645		Uncharacterized protein [Source:UniProtKB/TrEMBL;Acc:H2LBM2]
ENSORLT00000003302	14.3723749940976	108.072488468039	11.3230918576259	15.5116084051079	52.4190318645864	20.4925148552253	184.870050250972	45.8518304568917	73.6014926294165	OR Up	OR Up	OR Up	0.399089911121765	-0.198146523810179	1.23346075626036	0.679441053578879	I	0	ENSORLG00000002650	si:ch211-284a13.1	si:ch211-284a13.1 [Source:ZFIN;Acc:ZDB-GENE-030131-7016]
ENSORLT00000003303	10.5325368818171	1.82782922775583	47.2865669178786	11.5681572408794	26.2730737829905	48.8422656773547	77.7589607547096	58.9845285397271	85.5731097591948	Spread	HNI Down	NA	-0.313133305772925	0.22617608709432	1.21356971568606	0.649771274264416	I	0	ENSORLG00000002649		Uncharacterized protein [Source:UniProtKB/TrEMBL;Acc:H2LBM6]
ENSORLT00000003304	0	13.4907607065204	8.34182590507562	0	12.7657087845398	6.14382851506275	15.8250789836784	23.9766426026146	10.9801185410315	HNI Down	Spread	NA	0.36713289086702	0.159763889579746	0.935490835413853	1.01287714685645	I	I	ENSORLG00000002648	osbpl2b	oxysterol binding protein-like 2b [Source:ZFIN;Acc:ZDB-GENE-030131-6138]
ENSORLT00000003310	62.9327387165702	73.2708274999915	55.2591279686746	37.0214463108386	38.4376373129177	25.1694742386021	179.027357047859	130.569143067064	110.747243048712	Even	Even	Even	0.450456217655909	-0.477567305341385	0.141625028816143	0.217216117047407	0	0	ENSORLG00000002655	mrps21	mitochondrial ribosomal protein S21 [Source:ZFIN;Acc:ZDB-GENE-070615-13]
ENSORLT00000003312	0.0720754020345793	71.6539865313374	38.9188895311078	0	52.7181999236358	24.9036496985535	148.701203762148	84.6872862171038	89.1914811153355	HNI Down	Spread	NA	0.0412432609922969	-0.470159647908984	0.971605499049122	1.01926805801051	I	I	ENSORLG00000002656	pus7	pseudouridylate synthase 7 homolog (S. cerevisiae) [Source:ZFIN;Acc:ZDB-GENE-060620-1]
ENSORLT00000003320	225.772978765724	425.280929951316	344.863695197515	67.1526473759745	116.092062493236	137.317659372629	190.225597936447	1075.7377262978	246.550617602809	Spread	Spread	Spread	0.98211235264821	-0.653308957161055	0.302364625472396	0.336750197352543	0	0	ENSORLG00000002664	sat1b	spermidine/spermine N1-acetyl transferase 1b [Source:ZFIN;Acc:ZDB-GENE-041001-39]
ENSORLT00000003327	70.4385386509664	111.626527302186	49.0252629795709	152.659754936707	199.261840040629	129.929484337528	210.917936840102	200.184424932491	58.3773752314534	Spread	Spread	Spread	0.562356493660809	1.62248694562647	0.413045193804317	0.220054400753973	0	II	ENSORLG00000002670	pik3r1 (1 of 2)	phosphoinositide-3-kinase, regulatory subunit 1 (p85 alpha) [Source:ZFIN;Acc:ZDB-GENE-030131-1280]
ENSORLT00000003357	1164.98327121663	1404.91992326426	1335.09967584447	1197.18120577514	1559.25210272437	1440.22753778318	6709.5602256619	7458.65394276151	6652.92947991769	Spread	Spread	Spread	-0.829691299460217	-0.725773031924765	0.0948111653933934	0.13192033851641	0	0	ENSORLG00000002693	rpl36	ribosomal protein L36 [Source:ZFIN;Acc:ZDB-GENE-040622-2]
ENSORLT00000003361	30.8521848446234	0	14.2424083058336	43.728494143559	0	17.0428187758331	48.3546501618619	68.6519864825085	46.3580978829964	Spread	Spread	Spread	-0.272107712858028	0.158328283259659	1.02725549444926	1.08804966481626	I	I	ENSORLG00000002696	LRRC45	leucine rich repeat containing 45 [Source:HGNC Symbol;Acc:28302]
ENSORLT00000003375	298.894190325832	332.080719132704	197.010970123617	298.551697758923	271.356455066806	215.135814753244	510.133416292619	754.83499594773	382.785992586484	Spread	Spread	Spread	0.592139342996456	0.515306635282907	0.255027115106197	0.162568945878919	0	0	ENSORLG00000002706	trappc1	trafficking protein particle complex 1 [Source:ZFIN;Acc:ZDB-GENE-040718-242]
ENSORLT00000003382	17.8594852722047	19.3504400129229	21.4775928302422	20.2861783945631	27.6471754473084	29.48673187664	97.435554732323	51.2769631903785	110.316880531542	Even	Even	Even	-0.557027741467316	-0.157373534593407	0.0929508804035136	0.188655695678363	0	0	ENSORLG00000002711	srek1	splicing regulatory glutamine/lysine-rich protein 1 [Source:ZFIN;Acc:ZDB-GENE-040801-132]
ENSORLT00000003385	0	27.3365820689016	24.9184004055155	0.159240385369696	31.8714079031075	31.5270149587248	24.4908402179362	38.7755754432881	27.2383872864112	HNI Down	HNI Down	HNI Down	0.792536748606177	1.07503422865842	0.868802867931687	0.859554489574162	I	II	ENSORLG00000002714	RAD54L2 (2 of 2)	RAD54-like 2 (S. cerevisiae) [Source:HGNC Symbol;Acc:29123]
ENSORLT00000003393	37.3342599294911	44.3802668395396	34.6882856532165	23.600146034758	24.3467167862063	28.5882982087412	114.726793181398	122.163164792696	107.594640501684	Even	Even	Even	0.0196489334388848	-0.585282388401826	0.129112571710559	0.105458055364378	0	0	ENSORLG00000002718	pafah1b1a (1 of 2)	platelet-activating factor acetylhydrolase, isoform Ib, alpha subunit a [Source:ZFIN;Acc:ZDB-GENE-040116-2]
ENSORLT00000003397	165.57251143039	166.372738104568	137.798066783088	133.781651901253	138.770891263048	104.96302085064	400.177381284295	418.614837471347	171.658859860772	Even	Even	Even	0.508749417523268	0.193412907274646	0.103917447067526	0.145027245969602	0	0	ENSORLG00000002721	zgc:171967	zgc:171967 [Source:ZFIN;Acc:ZDB-GENE-070928-36]
ENSORLT00000003401	0.334254029548343	7.0760947387404	16.8309694210354	0	8.90359157801365	18.6067510773589	30.3214352601326	53.7989668176676	32.3477660597332	Spread	Spread	Spread	-0.679433149076021	-0.496927191318938	1.02644051994928	1.01484432192173	I	I	ENSORLG00000002728	tmem115	transmembrane protein 115 [Source:ZFIN;Acc:ZDB-GENE-050913-157]
ENSORLT00000003402	5.19208831132002	2.30604015118365	14.4588107985729	5.49937107303933	5.61140124725601	13.7992183290982	20.1714127441449	7.369490410141	15.3001775478763	Spread	Even	NA	0.620644587490446	0.802692107008664	0.867528821481468	0.573252924411339	I	0	ENSORLG00000002727	ninl	ninein-like [Source:ZFIN;Acc:ZDB-GENE-130530-768]
ENSORLT00000003405	12.6728015773444	14.1904310078575	16.7511379915224	7.56795958867526	6.78078394268166	11.1367054857865	38.663629631003	61.4696879571777	33.9850085232838	Even	Even	Even	-0.0356684072073524	-0.810798205011622	0.14178444882794	0.273245997777796	0	0	ENSORLG00000002731	erbb2ip	erbb2 interacting protein [Source:ZFIN;Acc:ZDB-GENE-061103-403]
ENSORLT00000003412	87.2001662575297	44.3187211205001	41.312018953052	37.568502480287	3.10531189254312	17.2775370102826	163.515211940718	42.1993013829339	71.0844840287522	Spread	Spread	Spread	0.905485012815998	-0.670962007066639	0.445573674484448	0.896711840214977	0	I	ENSORLG00000002735	abcg2a	ATP-binding cassette, sub-family G (WHITE), member 2a [Source:ZFIN;Acc:ZDB-GENE-050517-35]
ENSORLT00000003418	0	24.4814815013894	26.6915990024346	0	19.0301654128928	22.0423020242587	97.5376022067453	105.914245860525	38.956191622444	HNI Down	HNI Down	HNI Down	-0.659018059159205	-0.976231521973478	0.868445113123747	0.872984106810056	I	I	ENSORLG00000002742		Uncharacterized protein [Source:UniProtKB/TrEMBL;Acc:H2LBY6]
ENSORLT00000003421	13.409434317974	8.17863470254877	8.62556155967607	12.9470526777259	10.5082075453991	10.7914608231719	62.3333703023165	22.2563519113123	32.7123298352246	Even	Even	Even	-0.37199429186388	-0.191227982061653	0.287910832798765	0.116843883426379	0	0	ENSORLG00000002744		Uncharacterized protein [Source:UniProtKB/TrEMBL;Acc:H2LBY9]
ENSORLT00000003425	0.973787278918857	4.61175914462442	0.608009733665659	2.60838703919382	6.50587454572821	0.638348543696875	14.043708967923	10.759348670535	16.7046108020792	Even	Even	Even	-1.15957548937542	-0.504555105069126	1.07218365815584	0.918541759110105	III	I	ENSORLG00000002736	dpp4	dipeptidyl-peptidase 4 [Source:ZFIN;Acc:ZDB-GENE-081104-277]
ENSORLT00000003430	4.63928557048927	8.88143452533252	0.872150261822078	5.73292701230086	8.33041266415502	0.854214322215759	20.0318473644128	34.3129284960281	19.6683735749703	Even	Even	Even	-0.777464770855644	-0.725808107866599	0.835202919644211	0.763328003363342	0	0	ENSORLG00000002736	dpp4	dipeptidyl-peptidase 4 [Source:ZFIN;Acc:ZDB-GENE-081104-277]
ENSORLT00000003436	9.75411858288792	12.5750106325068	5.7719923048359	8.58070960614859	8.96845268744793	7.46125740723723	30.7309510271038	36.6257420819501	34.5333191252276	Even	Even	Even	-0.273350522674299	-0.441448964814042	0.364895104533547	0.093877715284491	0	0	ENSORLG00000002753	phb2b	prohibitin 2b [Source:ZFIN;Acc:ZDB-GENE-040718-430]
ENSORLT00000003447	11.5562176536347	12.3116100927816	10.9120596423354	12.3620454861324	11.9430994025169	12.4263206556075	47.0382239951599	86.1330258943397	71.5846926521737	Even	Even	Even	-0.972617655888279	-0.893854458212674	0.0604238501818295	0.0214319258393842	0	0	ENSORLG00000002755	psmb6	proteasome (prosome, macropain) subunit, beta type, 6 [Source:ZFIN;Acc:ZDB-GENE-990415-216]
ENSORLT00000003457	0	13.9450358195506	13.0047356323016	15.3380209732885	11.4618408701047	16.6226099138013	36.2421869504908	45.1197308147047	56.1269845927695	HNI Down	Even	NA	-0.76600772978716	-0.0778389165294908	0.867605373570044	0.185616914529043	I	0	ENSORLG00000002769	tesk2	testis-specific kinase 2 [Source:ZFIN;Acc:ZDB-GENE-070209-68]
ENSORLT00000003458	0	10.3888617940955	8.1764190046122	0	14.6062484538013	6.95445894122928	31.6793485628553	24.7287702349368	16.7590718065379	HNI Down	Spread	NA	-0.393627228103958	-0.177829851230586	0.884281560339497	1.01655728064219	I	I	ENSORLG00000002771	VPS13B (1 of 4)	vacuolar protein sorting 13 homolog B (yeast) [Source:HGNC Symbol;Acc:2183]
ENSORLT00000003459	26.472507141186	87.7307891217745	26.7219311539901	21.1126754490389	53.125807825481	39.2273047970057	92.7017798070987	272.84820243149	130.983470390515	OR Up	Spread	NA	-0.231998522453899	-0.544671052889782	0.75137086639947	0.424430263687132	0	0	ENSORLG00000002772	si:ch211-141o9.9	si:ch211-141o9.9 [Source:ZFIN;Acc:ZDB-GENE-130603-88]
ENSORLT00000003462	14.5382706861731	88.2557252314087	13.2800072287132	23.0716895712623	47.5677889593933	21.2960595801419	74.4644067121189	181.586056287143	106.185820937664	OR Up	OR Up	OR Up	-0.0569236715361531	-0.39327400756792	1.10951541442065	0.479105591769472	I	0	ENSORLG00000002774		Uncharacterized protein [Source:UniProtKB/TrEMBL;Acc:H2LC29]
ENSORLT00000003466	27.0812822047697	21.1490397839329	24.3538386720496	25.3883968003183	21.1162103892455	22.7950620519887	76.4755650485972	63.8458037740184	49.7619339783034	Even	Even	Even	0.196057353936187	0.129251063332791	0.122725968381743	0.0931755039277763	0	0	ENSORLG00000002779	ubxn1	UBX domain protein 1 [Source:ZFIN;Acc:ZDB-GENE-030131-792]
ENSORLT00000003467	10.1487676004144	11.2696574697826	11.8180465846546	8.29118647792175	11.2443608945249	11.5375085578635	22.8130769554349	28.2355628801697	28.3696104190674	Even	Even	Even	0.328259160420667	0.23115605764145	0.0767991618997365	0.173362357655612	0	0	ENSORLG00000002778	nars2	asparaginyl-tRNA synthetase 2, mitochondrial (putative) [Source:ZFIN;Acc:ZDB-GENE-060929-596]
ENSORLT00000003469	7.09490208995198	5.4186797219773	19.9528474350111	4.88757746583864	9.29772910363507	17.1115545941642	16.4251884889122	25.8854325831287	25.3735324717013	SOK Up	Even	NA	0.525093117832645	0.472162369422452	0.734763318775289	0.593394528701512	0	0	ENSORLG00000002780	abhd12	abhydrolase domain containing 12 [Source:ZFIN;Acc:ZDB-GENE-060929-268]
ENSORLT00000003474	16.3169053672417	20.7735910093025	23.4607796539721	18.2652915647597	30.0862722717616	33.2149622340201	54.8424364148059	66.5896391059372	43.1672500693877	Even	Even	Even	0.142233344140865	0.572053190004605	0.178771301977918	0.289999961588077	0	0	ENSORLG00000002784	commd2	COMM domain containing 2 [Source:ZFIN;Acc:ZDB-GENE-040718-118]
ENSORLT00000003480	29.0763001290586	5.68363154000952	1.7535428289373	36.8164313532866	44.3330125083573	1.67021355334108	49.2212138368342	42.5031195092113	19.800006200755	Spread	SOK Down	NA	-0.0258952413280164	1.15564903640137	1.21365357186383	0.824941068767448	I	II	ENSORLG00000002788	tec	tec protein tyrosine kinase [Source:ZFIN;Acc:ZDB-GENE-030131-7499]
ENSORLT00000003482	168.631638433993	320.062031249897	147.075036291458	46.372727149681	68.5949663823892	53.3873366973175	141.398684882295	258.321156590978	85.4918239994451	Spread	Even	NA	1.9748502699253	0.0578550921918004	0.444828888467583	0.202430277353008	II	0	ENSORLG00000002790	ehd1a	EH-domain containing 1a [Source:ZFIN;Acc:ZDB-GENE-040426-2518]
ENSORLT00000003487	0	15.3303165649872	8.47365881926095	0	17.6120576379188	7.99534071739428	27.4701371248853	25.2319937860532	20.8520006767436	HNI Down	Spread	NA	-0.0426413492167431	0.0627168061008706	0.967824670523898	1.03311457022937	I	I	ENSORLG00000002794	tnrc6b	trinucleotide repeat containing 6b [Source:ZFIN;Acc:ZDB-GENE-030131-13]
ENSORLT00000003495	37.7037830348166	19.8696548242088	18.181745994659	29.3004804053882	18.2074784527461	17.8429608016068	52.5352836401415	60.7325782561323	49.6944705341631	Spread	Even	NA	0.479840485597526	0.266703410099578	0.42835762148776	0.298954894360386	0	0	ENSORLG00000002803	RNF19A (2 of 2)	ring finger protein 19A, RBR E3 ubiquitin protein ligase [Source:HGNC Symbol;Acc:13432]
ENSORLT00000003500	4.26140320767569	4.99525640588644	3.87302985411188	4.57000089853133	3.90716959879078	4.78658986913078	19.4919324580253	24.4896495908872	11.4135243408558	Even	Even	Even	-0.491963238102605	-0.477306186016046	0.130218027435266	0.103633822281675	0	0	ENSORLG00000002806	ttc9c	tetratricopeptide repeat domain 9C [Source:ZFIN;Acc:ZDB-GENE-040426-1053]
ENSORLT00000003509	2.09741216834815	14.9546704809142	9.41382624167179	2.75420585106053	12.925025999189	8.91526289244813	27.9311140975488	29.9343356433049	17.3682728603024	HNI Down	Even	NA	0.0777182231232264	-0.0280815593195305	0.731019341761549	0.62491902403688	0	0	ENSORLG00000002815	si:dkey-72l14.4	si:dkey-72l14.4 [Source:ZFIN;Acc:ZDB-GENE-060531-151]
ENSORLT00000003515	5.69027168981948	8.52658368883131	6.59404736425657	4.40639995350962	12.2471333618156	5.5171981406013	19.7761224496124	25.8824734275616	35.215113495432	Even	Even	Even	-0.373368735061352	-0.282051914911965	0.208869013755714	0.574094676372383	0	0	ENSORLG00000002817	gbas	glioblastoma amplified sequence [Source:ZFIN;Acc:ZDB-GENE-991008-18]
ENSORLT00000003527	13.2764179885018	22.3951979554574	9.25362832135388	14.3127421795143	20.0091883230969	11.4711056866707	38.6720092024711	54.9727514428092	42.5877931964087	Even	Even	Even	-0.015510734148241	0.0120911403055267	0.449643420287553	0.284837547147235	0	0	ENSORLG00000002826	ptpn2b	protein tyrosine phosphatase, non-receptor type 2, b [Source:ZFIN;Acc:ZDB-GENE-030909-8]
ENSORLT00000003541	3.67939414850404	4.44534313902799	2.2370113860915	4.62232241274096	4.94565011271535	9.89130022543071	20.280614299994	19.3650500458919	24.777514147925	Even	Even	Even	-1.05134984480774	-0.142159547609089	0.324645821724326	0.455279717503093	II	0	ENSORLG00000002835	dpf2	D4, zinc and double PHD fingers family 2 [Source:ZFIN;Acc:ZDB-GENE-041024-2]
ENSORLT00000003552	40.1533944694749	29.3364647434919	65.5178206632948	29.6546926659045	15.365332364437	51.0002599523043	120.765536882806	62.803984196255	154.338540252829	Spread	Spread	Spread	0.261373208971416	-0.230257145015017	0.412681202742378	0.560304148380162	0	0	ENSORLG00000002843	psmg2	proteasome (prosome, macropain) assembly chaperone 2 [Source:ZFIN;Acc:ZDB-GENE-040426-1972]
ENSORLT00000003557	362.942588459805	1275.25963643513	331.518664977947	448.910803211365	1469.41665401953	355.813250285957	338.437025680085	4081.38240448217	320.467854677515	OR Up	OR Up	OR Up	0.31797921827864	0.525309525111496	0.816402147035059	0.815015990326157	0	0	ENSORLG00000002848	retsat	retinol saturase (all-trans-retinol 13,14-reductase) [Source:ZFIN;Acc:ZDB-GENE-050320-11]
ENSORLT00000003559	42.8681330269288	41.3148196757899	105.763252055918	58.2125456918227	44.1061363661956	149.544344230902	100.978465493512	80.2026107787033	58.171670801264	SOK Up	SOK Up	SOK Up	1.25141502298634	1.65846348535546	0.580729479904287	0.681785258237633	II	II	ENSORLG00000002851	zgc:136493 (1 of 2)	zgc:136493 [Source:ZFIN;Acc:ZDB-GENE-060512-216]
ENSORLT00000003565	14.943130425081	26.7652343737821	15.3816942953717	8.22438121081215	12.4062417727315	3.74946680643755	39.5730046188851	51.5839260502579	13.0825528575345	Even	Even	Even	0.716372120565647	-0.511163995807871	0.352205649397691	0.532715116266051	0	0	ENSORLG00000002852	pygb	phosphorylase, glycogen; brain [Source:ZFIN;Acc:ZDB-GENE-040928-2]
ENSORLT00000003568	14.9503232427529	13.6638334757777	17.6509716252648	17.3559054230933	9.69426838459984	16.6187458021711	32.7451128372944	32.7934880101298	21.0666196606617	Even	Even	Even	0.680433701440983	0.59711534698901	0.131952796112249	0.290372396723864	0	0	ENSORLG00000002856	anapc10	anaphase promoting complex subunit 10 [Source:ZFIN;Acc:ZDB-GENE-060224-2]
ENSORLT00000003572	119.200925862797	120.622411845781	151.48913108154	89.5785210308825	87.3621770987182	91.4924809890217	1016.72491626968	527.216354874371	523.020887341932	Even	Even	Even	-0.816156489568751	-1.35991456676386	0.139876236671135	0.0231006757425506	0	II	ENSORLG00000002858		Uncharacterized protein [Source:UniProtKB/TrEMBL;Acc:H2LCD5]
ENSORLT00000003575	0	83.4291430032997	121.42496017704	108.390277812741	90.6950630144451	69.601433402907	345.850142477753	215.388039809532	155.96094643417	HNI Down	Even	NA	-0.222814444894042	0.168514073392665	0.909617635077292	0.216823681505515	I	0	ENSORLG00000002857	copa	coatomer protein complex, subunit alpha [Source:ZFIN;Acc:ZDB-GENE-020905-2]
ENSORLT00000003576	197.42842720391	213.228389537255	182.796293795506	134.893321390741	143.584158620805	124.438156364357	487.393538735319	491.414143403729	439.553521461837	Even	Even	Even	0.32794347119971	-0.230712779278396	0.0769384223618205	0.0713787659566681	0	0	ENSORLG00000002860	cct6a	chaperonin containing TCP1, subunit 6A (zeta 1) [Source:ZFIN;Acc:ZDB-GENE-011018-2]
ENSORLT00000003583	0.10645423907961	150.664696441491	72.6202138657582	5.94578182042613	81.1794786661595	49.8122666532421	144.635621535238	182.208550434589	117.860912380371	Spread	HNI Down	NA	0.591687019325228	-0.114368533369747	1.0111767324389	0.827884905003652	I	0	ENSORLG00000002867	gspt1	G1 to S phase transition 1 [Source:ZFIN;Acc:ZDB-GENE-040822-36]
ENSORLT00000003584	37.2445890060439	70.8799337441549	36.3991619887177	41.6995806536225	72.5700916916297	38.712699936392	207.617205394764	174.590597862621	249.168458594332	Spread	Spread	Spread	-0.542231576334123	-0.460172094371574	0.40826468487856	0.367589866038415	0	0	ENSORLG00000002869	ctns	cystinosis, nephropathic [Source:ZFIN;Acc:ZDB-GENE-050522-352]
ENSORLT00000003585	97.1083094900107	86.2473029431061	79.3341874604198	59.7813228485546	62.1952416031097	57.9189382976285	211.514069437719	235.833235054112	147.030602168785	Even	Even	Even	0.406942192052565	-0.13925886965681	0.102324148594741	0.035755278717619	0	0	ENSORLG00000002870	nmt1a	N-myristoyltransferase 1a [Source:ZFIN;Acc:ZDB-GENE-050522-477]
ENSORLT00000003589	12.0113222507068	10.3884521584046	11.8062311496996	14.0920438402614	16.7744020592347	14.2363241390831	47.5016593289179	27.3394990648078	28.0137379667734	Even	Even	Even	-0.00332642674734262	0.395639972475328	0.0775065212576593	0.100353200929767	0	0	ENSORLG00000002873	sumf2	sulfatase modifying factor 2 [Source:ZFIN;Acc:ZDB-GENE-041010-55]
ENSORLT00000003593	224.231502701296	210.285144801004	189.201084925147	196.805354743945	149.117641909507	143.623147772634	678.050222953629	843.414151398128	495.390105174244	Even	Spread	NA	-0.108179312634357	-0.457627734158118	0.0848267802312379	0.179235079618549	0	0	ENSORLG00000002875	abce1	ATP-binding cassette, sub-family E (OABP), member 1 [Source:ZFIN;Acc:ZDB-GENE-040426-1995]
ENSORLT00000003594	0.130128619798203	150.890300039107	67.7114749097019	0.118859815566322	44.6217554791647	24.0434957659381	290.946212130556	104.849825123184	147.366664382094	Spread	HNI Down	NA	0.272741748796678	-1.39627466407482	1.0357122973817	0.971404880938601	I	III	ENSORLG00000002877	si:dkey-16i5.10	si:dkey-16i5.10 [Source:ZFIN;Acc:ZDB-GENE-130603-67]
ENSORLT00000003603	11.2824867221308	10.8096145914839	10.355206576706	8.89839263858268	14.512578703642	11.4042724246212	25.1219045882028	31.1595229526926	31.5320204932787	Even	Even	Even	0.14861938979178	0.250239729873684	0.0428698779799156	0.242348564914701	0	0	ENSORLG00000002883	tnfrsfa	tumor necrosis factor receptor superfamily, member a [Source:ZFIN;Acc:ZDB-GENE-010802-1]
ENSORLT00000003611	0	15.2598543139405	16.7972089099421	0	9.55763823642976	8.53584936942524	36.1223286585433	39.2654647222647	17.2400449904949	HNI Down	Even	NA	0.054158919456208	-0.771012824412318	0.869007868703984	0.870158395902438	I	I	ENSORLG00000002889	SLC23A2	solute carrier family 23 (ascorbic acid transporter), member 2 [Source:HGNC Symbol;Acc:10973]
ENSORLT00000003612	0	33.4598854817241	13.1341326736832	0.146858882508054	28.3144699813463	16.6831908251018	65.3901132306656	49.3244834407753	42.406267822584	Spread	HNI Down	NA	-0.168695616457897	-0.214289504175103	1.08543504829629	0.940632863409288	I	I	ENSORLG00000002887	appl2	adaptor protein, phosphotyrosine interaction, PH domain and leucine zipper containing 2 [Source:ZFIN;Acc:ZDB-GENE-081016-2]
ENSORLT00000003613	25.3219792094876	13.2273910287239	8.91771649205344	15.6598855937259	8.60758939749495	6.56290308368172	43.3978903706121	33.2724745123067	28.3844188741988	Even	Even	Even	0.438820055772846	-0.183754870578447	0.537494463854136	0.464413153293528	0	0	ENSORLG00000002893	abhd11	abhydrolase domain containing 11 [Source:ZFIN;Acc:ZDB-GENE-040909-1]
ENSORLT00000003631	50.2851414006789	8.20539348498029	36.0227794508907	210.299966398408	47.8554321483029	141.558896243433	272.665220347815	932.785189034112	281.561034089576	OR Down	OR Down	OR Down	-2.39079185906093	-0.31041217593861	0.679290031242361	0.611996868940103	II	0	ENSORLG00000002906	mdha	Oryzias latipes cytosolic malate dehydrogenase A (mdha), mRNA. [Source:RefSeq mRNA;Acc:NM_001163134]
ENSORLT00000003632	1131.45613979039	1280.69608072939	1457.01474025941	1179.09374863604	1303.78831648812	1488.503531509	4142.18421537251	4503.43870664304	3273.13497019839	Spread	Spread	Spread	-0.0381765032738742	-0.000557043707217722	0.126358117252331	0.117595322397259	0	0	ENSORLG00000002907		Uncharacterized protein [Source:UniProtKB/TrEMBL;Acc:H2LCJ3]
ENSORLT00000003636	27.4293701902894	19.3274565753641	30.4203108181121	26.7829303368275	15.5339290267275	31.360293926361	54.7554678138283	117.197288914327	28.2412573186561	Even	Even	Even	0.209809105572123	0.142852888892076	0.223096289565334	0.3316162769802	0	0	ENSORLG00000002911	TSTD1	thiosulfate sulfurtransferase (rhodanese)-like domain containing 1 [Source:HGNC Symbol;Acc:35410]
ENSORLT00000003644	247.088099699134	229.876944482275	211.834648939866	229.501594462755	178.55511998228	148.635875177975	458.052080222913	459.155746864157	329.026077924614	Even	Spread	NA	0.729544033330162	0.422340412345474	0.0767785979153706	0.22033322194859	0	0	ENSORLG00000002918	znf706	zinc finger protein 706 [Source:ZFIN;Acc:ZDB-GENE-040718-454]
ENSORLT00000003646	40.0565973799338	7.79126012822167	13.2987272710424	16.9669636227045	9.50821211938167	11.8382747216778	31.7958986828747	16.9603334473709	21.9081876725967	HNI Up	Even	NA	1.37625043547737	0.701829472346418	0.84679910121221	0.29878902035275	II	0	ENSORLG00000002919	si:ch211-150i13.1	si:ch211-150i13.1 [Source:ZFIN;Acc:ZDB-GENE-090313-44]
ENSORLT00000003650	47.098109049441	77.7485450472789	72.1976154237392	80.6027396490466	159.058113088011	103.449723076435	50.7318325834286	181.729526063717	47.130918634463	Even	Spread	NA	1.08015778200345	1.88031158391253	0.24864250207636	0.352815951046998	II	II	ENSORLG00000002925	slc16a2	solute carrier family 16 (monocarboxylic acid transporters), member 2 [Source:ZFIN;Acc:ZDB-GENE-120117-1]
ENSORLT00000003651	30.9516203857729	22.4662895522187	27.7971016466347	20.284749727016	35.3523134761903	24.3697888124612	65.4302594692732	162.093336473945	93.8302419059437	Even	Even	Even	-0.399381880102249	-0.421004734571261	0.158428616995211	0.292192332967746	0	0	ENSORLG00000002923	calr	calreticulin [Source:ZFIN;Acc:ZDB-GENE-000208-17]
ENSORLT00000003669	20.1017828327309	18.3708630218743	23.0000611230569	17.7993693698008	15.8173070369822	15.8122732171345	238.328424215293	78.8879357015543	104.163833176328	Even	Even	Even	-1.19214208009236	-1.50673184705595	0.114148304763075	0.069542250024654	II	II	ENSORLG00000002936	dab2	disabled homolog 2 (Drosophila) [Source:ZFIN;Acc:ZDB-GENE-040303-1]
ENSORLT00000003677	10.1849238670959	9.49963257082883	16.4431485496961	5.20840188037742	7.6567991122704	7.34710909421471	21.9767116893627	36.6532457866091	40.3789126581951	Even	Even	Even	0.130510330199451	-0.707361061959092	0.317738431693054	0.197880263960525	0	0	ENSORLG00000002942	nfkb2	nuclear factor of kappa light polypeptide gene enhancer in B-cells 2, p49/p100 [Source:ZFIN;Acc:ZDB-GENE-030131-6701]
ENSORLT00000003687	13.3564308505597	12.2825107020739	13.0053321111157	17.0560376517941	15.8714745629224	21.1202335925796	53.5194487473822	36.9464702094393	54.0815584423104	Even	Even	Even	-0.318254375303947	0.165725422405529	0.0425090663322786	0.152803109231352	0	0	ENSORLG00000002951	si:ch211-230g15.5	si:ch211-230g15.5 [Source:ZFIN;Acc:ZDB-GENE-091204-280]
ENSORLT00000003694	21.5721465870399	19.6984532398381	21.3443646239764	8.16436006798657	9.75914702415052	8.46924852343446	26.8790380145765	27.3381493285832	19.9113417559712	Even	Even	Even	1.34144110620235	0.0950756033058958	0.0489844122913349	0.0962281681391786	II	0	ENSORLG00000002954	SFN	stratifin [Source:HGNC Symbol;Acc:10773]
ENSORLT00000003702	1400.95328293663	1507.00723959279	1918.06900281204	1487.49785757939	1709.94162520051	1866.6231303585	7654.58999636218	12073.4059497171	10028.817391463	Spread	Spread	Spread	-1.03934888851737	-0.969890387752114	0.169790825714874	0.112860480561601	II	0	ENSORLG00000002961	c9	complement component 9 [Source:ZFIN;Acc:ZDB-GENE-050522-442]
ENSORLT00000003717	32.8914166829474	23.5740262959723	66.9130346795865	24.0276024660762	48.5324796027364	55.1881908048163	55.5424524552814	96.1862140124195	112.070684599324	SOK Up	HNI Down	NA	0.488612235459151	0.538825271483428	0.554703868006476	0.385372153814677	0	0	ENSORLG00000002975	AIFM2 (1 of 2)	apoptosis-inducing factor, mitochondrion-associated, 2 [Source:HGNC Symbol;Acc:21411]
ENSORLT00000003720	4.22054119553334	56.3742000925647	90.7487339382799	2.68878409743093	16.3695659098745	33.4441866081719	49.1654154270856	42.8484699794459	73.2875200688516	HNI Down	Spread	NA	1.45768998804806	-0.0696774583162128	0.86361421607613	0.88046481018093	III	I	ENSORLG00000002977	mkl2a	MKL/myocardin-like 2a [Source:ZFIN;Acc:ZDB-GENE-130531-36]
ENSORLT00000003723	1624.95954557136	1387.97827974809	1402.06580211928	1526.67447665707	1715.47096776423	1351.85659542766	7678.10466143665	5381.23409230194	7278.41063394351	Spread	Spread	Spread	-0.618711007722891	-0.561374133631045	0.0903337070512636	0.118753950022274	0	0	ENSORLG00000002980	pmt	phosphoethanolamine methyltransferase [Source:ZFIN;Acc:ZDB-GENE-060929-740]
ENSORLT00000003726	100.035931227352	166.793474593414	186.761824251934	148.243078296533	84.208056083558	300.088459375415	352.310641015375	569.85747044826	75.1263711151815	Spread	SOK Up	NA	0.448335678946053	0.679831724257078	0.300388395507529	0.62461100833424	0	0	ENSORLG00000002982	fahd2a	fumarylacetoacetate hydrolase domain containing 2A [Source:ZFIN;Acc:ZDB-GENE-040426-2499]
ENSORLT00000003739	34.0157039977654	17.8890732969819	34.1714474416004	30.2138922570465	31.7212902685926	29.6816835591911	65.4922898128047	89.5398243613351	33.6316543097832	Even	Even	Even	0.452831818813747	0.542830229265358	0.326083001684596	0.0346424870817484	0	0	ENSORLG00000002995	entpd6	ectonucleoside triphosphate diphosphohydrolase 6 (putative function) [Source:ZFIN;Acc:ZDB-GENE-050417-412]
ENSORLT00000003747	1030.87663516684	1629.5601151691	1737.38090092205	1095.60556618762	1653.75945250054	1878.61239539231	5863.7415498175	6412.80665490358	8075.11224867573	Spread	Spread	Spread	-0.625324313910272	-0.551730276535717	0.259637338286244	0.261336443242369	0	0	ENSORLG00000002997	fbp1b	fructose-1,6-bisphosphatase 1b [Source:ZFIN;Acc:ZDB-GENE-021206-11]
ENSORLT00000003750	89.5854996458318	82.6509237412171	67.9867724327342	37.0399100241491	40.2602165750457	34.9182768941363	174.957060697972	174.450399178002	129.037478788897	Even	Even	Even	0.590985061116	-0.507081109333999	0.137715314077122	0.0719062328657604	0	0	ENSORLG00000003000	cul1b	cullin 1b [Source:ZFIN;Acc:ZDB-GENE-040426-2887]
ENSORLT00000003756	266.182412199059	272.914522823002	281.474965917914	240.842954902101	251.805366530008	255.044715389643	3128.52617446333	1582.08990744913	1254.44531375586	Even	Even	Even	-1.27687282867859	-1.41105648371401	0.0280212046230295	0.029862438220059	II	II	ENSORLG00000003007	rpl19 (1 of 2)	ribosomal protein L19 [Source:ZFIN;Acc:ZDB-GENE-040426-2290]
ENSORLT00000003764	7.67843900035465	8.96759678914824	10.5018453962386	11.0206126025796	20.6202722743481	15.410436573582	33.6310242226785	32.8969009526618	70.091050458049	Even	Even	Even	-0.746283870000221	0.047111767833063	0.156197277982583	0.306409893845164	0	0	ENSORLG00000003011	nf2b	neurofibromin 2b (merlin) [Source:ZFIN;Acc:ZDB-GENE-040622-3]
ENSORLT00000003765	150.824278348318	62.4234168339917	179.547592012596	162.150123467201	45.4989290156516	185.504225927447	278.804870170863	184.70404116789	400.690578731219	OR Down	OR Down	OR Down	0.447375741198535	0.448690005794082	0.466223355148111	0.572333167034432	0	0	ENSORLG00000003008	pabpc1b	poly A binding protein, cytoplasmic 1 b [Source:ZFIN;Acc:ZDB-GENE-050308-1]
ENSORLT00000003781	166.194369297904	0	31.6273605326514	3.72142724433019	22.5905890919189	6.18971074437536	78.3414380311979	83.090389408602	138.408859477917	Spread	OR Up	NA	0.984967245863312	-1.62064537513282	1.33833710871251	0.946667350987307	I	III	ENSORLG00000003025		Uncharacterized protein [Source:UniProtKB/TrEMBL;Acc:H2LCY6]
ENSORLT00000003789	599.507166767419	1873.05287826383	1760.33050440034	756.154375527715	1604.31285456736	1934.59365677676	471.284133801229	2307.33422854546	1810.57384076473	HNI Down	HNI Down	HNI Down	1.46836545533191	1.4894008533869	0.499657374057472	0.424596609350418	II	II	ENSORLG00000003030	apmap	adipocyte plasma membrane associated protein [Source:ZFIN;Acc:ZDB-GENE-020919-1]
ENSORLT00000003793	25.8840040397815	53.939627160666	83.8072318273252	5.2470199095127	6.83885683697907	10.0535919367342	30.7813963506822	28.628018440802	20.9207128001967	HNI Down	Even	NA	2.61139431364048	-0.274358067448086	0.531067365482377	0.331786201515218	II	0	ENSORLG00000003036	lix1l	Lix1 homolog (mouse)-like [Source:ZFIN;Acc:ZDB-GENE-060503-777]
ENSORLT00000003799	5.12006296395016	9.14604977761457	7.18416530167612	11.4345835472476	29.741621459667	9.78331667506015	19.488086626774	40.7298658417499	104.971427121714	Even	OR Up	NA	-1.36009018130474	-0.111734793498802	0.281564135859391	0.652109648944869	II	0	ENSORLG00000003041		Uncharacterized protein [Source:UniProtKB/TrEMBL;Acc:H2LD02]
ENSORLT00000003803	0.553467999328906	913.463576298665	627.545956593453	0.382586024502638	760.806853518168	725.924692796106	388.210040480425	3336.1045580796	3100.78478429535	HNI Down	HNI Down	HNI Down	-0.56149370210615	-0.613372178170255	0.908727342483118	0.866071986855928	I	I	ENSORLG00000003046	GB	Uncharacterized protein [Source:UniProtKB/TrEMBL;Acc:H2LD06]
ENSORLT00000003811	7.93020172426103	20.9488961560803	14.5064707992514	32.0805173949144	104.123171881712	32.6590076448774	45.1079744351621	95.3395076992463	176.001538813258	Even	OR Up	NA	-1.28172345888122	0.678840057305655	0.450112473964159	0.736003760178738	II	0	ENSORLG00000003052		Uncharacterized protein [Source:UniProtKB/TrEMBL;Acc:H2LD14]
ENSORLT00000003817	6.87351020494923	5.8006510222297	2.61394883249637	3.81887549567802	1.19268183648803	0.56575933269304	15.4483160271631	22.0282511021711	6.87064431570362	Even	Even	Even	0.0485291795628791	-1.40623779920385	0.434744592872147	0.928357572670651	0	III	ENSORLG00000003058	sdf2	stromal cell-derived factor 2 [Source:ZFIN;Acc:ZDB-GENE-030131-8823]
ENSORLT00000003821	51.8898607272543	50.4860323715094	56.1839814329906	35.6667671937322	29.9098672559376	32.9927028268844	132.548908071569	99.7449091206674	88.9200596136577	Even	Even	Even	0.566456006482699	-0.119360888311786	0.0561674933237274	0.0876804424579793	0	0	ENSORLG00000003062	sf3b4	splicing factor 3b, subunit 4 [Source:ZFIN;Acc:ZDB-GENE-020419-22]
ENSORLT00000003826	13.6679755001958	14.3470951292848	20.0285271527153	8.53581536947062	12.5821516956054	17.6104357335761	68.0952588043173	67.5545693240395	63.8911433344013	Even	Even	Even	-0.469306405113209	-0.780258593258237	0.218099784702659	0.352156747329442	0	0	ENSORLG00000003064	leo1	Leo1, Paf1/RNA polymerase II complex component, homolog (S. cerevisiae) [Source:ZFIN;Acc:ZDB-GENE-040426-2435]
ENSORLT00000003833	0	36.5528127695721	16.9649738796536	0	34.1320810686848	30.4596654805977	36.8801943391082	69.7544952207681	95.5985884452207	Spread	HNI Down	NA	-0.332967558862589	-0.0616361791446768	1.02538340354716	0.870214519608699	I	I	ENSORLG00000003071	lcmt1	leucine carboxyl methyltransferase 1 [Source:ZFIN;Acc:ZDB-GENE-040912-75]
ENSORLT00000003834	7.08577229008536	17.4266914134669	14.5325097893646	7.00373304371458	3.04346534800635	7.25371551115065	42.9245219959834	26.2464812102953	43.3626101387456	Even	Even	Even	0.0578152457585282	-1.11647333853228	0.409901651137252	0.409562445104534	0	II	ENSORLG00000003072	slc4a4b	solute carrier family 4, sodium bicarbonate cotransporter, member 4b [Source:ZFIN;Acc:ZDB-GENE-091030-1]
ENSORLT00000003851	11.2448986389495	20.0864482574907	11.3918407075112	8.68549643973283	11.8186693752592	9.92905706288949	21.5273587482744	20.3021949325077	18.9511842342085	Even	Even	Even	1.07636760198999	0.586995433890289	0.355506174603755	0.15551904495562	II	0	ENSORLG00000003088	ahnak	AHNAK nucleoprotein [Source:ZFIN;Acc:ZDB-GENE-030131-8719]
ENSORLT00000003853	0	22.9650726492844	43.9121906186856	0	14.3360109434693	22.3825977082899	20.4273227326983	48.7325497869746	33.6714779419653	HNI Down	HNI Down	HNI Down	0.964270047123878	0.0992656289692939	0.985259594389492	0.92631105320215	I	I	ENSORLG00000003089	pgp	phosphoglycolate phosphatase [Source:ZFIN;Acc:ZDB-GENE-030131-6240]
ENSORLT00000003863	14.8153451208081	18.4976753625117	15.6030778681713	13.5887913328694	17.6384625772022	10.7138848911295	61.8766285188405	61.6535806236181	57.2783774383818	Even	Even	Even	-0.301119450849008	-0.52306275243078	0.118919085919644	0.248838563709456	0	0	ENSORLG00000003098	supt6h	suppressor of Ty 6 homolog [Source:ZFIN;Acc:ZDB-GENE-030131-7949]
ENSORLT00000003876	26.3367682503179	20.8711930450532	29.4877708303839	14.0701373555381	7.19356742988171	10.8873706979128	85.5803027226198	32.1518592011826	30.2920718551983	Even	Even	Even	0.636347318465495	-0.617931982243646	0.170535922260125	0.321119740761939	0	0	ENSORLG00000003110	wdr12	WD repeat domain 12 [Source:ZFIN;Acc:ZDB-GENE-030131-371]
ENSORLT00000003877	24.7187407266249	28.3163345884301	23.475822828396	8.61912199844156	13.5619917934832	9.56668159653043	125.218305788107	42.2754704594733	22.1844571377321	Even	Even	Even	0.27514553335714	-0.993863312676504	0.0985701692179612	0.24789443402237	0	0	ENSORLG00000003109	eftud2	elongation factor Tu GTP binding domain containing 2 [Source:ZFIN;Acc:ZDB-GENE-040426-1569]
ENSORLT00000003878	30.8192545837164	37.0723239334345	48.3374359900403	32.5836805396402	11.4461284286029	26.2071901295137	84.0764684167286	92.5811323304451	86.2044960128497	Even	OR Down	NA	0.407626629172082	-0.319040516085113	0.229145471853448	0.463105970085358	0	0	ENSORLG00000003112	mlst8	MTOR associated protein, LST8 homolog (S. cerevisiae) [Source:ZFIN;Acc:ZDB-GENE-030131-6176]
ENSORLT00000003887	22.5053334733793	21.0893557583761	23.8758027158841	17.0511352449744	17.4008510227876	18.1943813337827	69.5891939698451	56.7496121004242	60.3151486722338	Even	Even	Even	0.11692501067479	-0.240997676091101	0.0619508784280158	0.0333814900052948	0	0	ENSORLG00000003116	CUL7	cullin 7 [Source:HGNC Symbol;Acc:21024]
ENSORLT00000003900	1348.38386304801	1153.29732061124	1107.18166016912	1466.32666456278	1239.71949613581	1144.15516160178	6452.39516996969	6703.76892339734	6068.53102049204	Spread	Spread	Spread	-0.828381998589795	-0.734992428174029	0.106437130460267	0.128929312539047	0	0	ENSORLG00000003130	eef1g	eukaryotic translation elongation factor 1 gamma [Source:ZFIN;Acc:ZDB-GENE-020423-3]
ENSORLT00000003904	0	16.1551781601037	3.40545877184041	0	11.7216759219412	4.85488842692265	8.29744745809998	23.693198592439	20.4841707278183	Spread	Spread	Spread	0.161290624503802	-0.077517697972895	1.30610555490735	1.06588028682237	I	I	ENSORLG00000003134	irak4	interleukin-1 receptor-associated kinase 4 [Source:ZFIN;Acc:ZDB-GENE-040426-738]
ENSORLT00000003920	258.725352875077	324.891126560191	273.089667090526	223.509795243768	277.108637815584	214.417792013201	864.558935618042	908.694502907534	938.002254623498	Even	Spread	NA	-0.0771263321797271	-0.337910438095233	0.121873779832188	0.142131331076351	0	0	ENSORLG00000003148	phb	prohibitin [Source:ZFIN;Acc:ZDB-GENE-030131-6577]
ENSORLT00000003924	7.93765461022923	10.0640731343684	8.72384419122652	8.21767516096115	11.7202187468336	12.8850507403508	29.767493981822	43.125911379908	40.6683686865571	Even	Even	Even	-0.502222063711052	-0.205738212820987	0.120690203182039	0.222036905008096	0	0	ENSORLG00000003146	SZT2 (2 of 2)	seizure threshold 2 homolog (mouse) [Source:HGNC Symbol;Acc:29040]
ENSORLT00000003935	16.0381030679573	18.8996201176781	12.2843389827668	12.0052790584565	16.4839246939959	9.03479911543263	21.6251357689703	58.7497947390945	43.4721395797814	Even	Even	Even	0.193935712257399	-0.137711597236113	0.210769322623489	0.299801863291722	0	0	ENSORLG00000003159		Uncharacterized protein [Source:UniProtKB/TrEMBL;Acc:H2LDD1]
ENSORLT00000003939	0	118.414395797521	119.746109122615	155.57400823612	68.3423089102951	96.0925555212813	291.382263145088	428.056586107566	291.561777443194	HNI Down	Spread	NA	-0.500815300374963	-0.0746375794122693	0.866066019462945	0.417807263038231	I	0	ENSORLG00000003164	slc27a2a	solute carrier family 27 (fatty acid transporter), member 2a [Source:ZFIN;Acc:ZDB-GENE-050706-104]
ENSORLT00000003941	16.7490476019884	19.0996916893538	14.0526365555481	7.05497854396668	7.99872098265159	5.58945188191554	80.720161543655	34.1179840813012	59.010437577302	Even	Even	Even	-0.215717310761041	-1.48913367273202	0.151829529047088	0.176428743299068	0	II	ENSORLG00000003162	nop58	NOP58 ribonucleoprotein homolog (yeast) [Source:ZFIN;Acc:ZDB-GENE-040426-2140]
ENSORLT00000003949	15.8223196613528	21.1961416326548	29.4773160524475	7.94737390139786	10.1634418534382	21.4179206162126	37.586595681042	33.0846595132841	59.030167406139	Even	Even	Even	0.621102830948613	-0.129258060956711	0.310345556397682	0.54818303918546	0	0	ENSORLG00000003171	ppp2r5d	protein phosphatase 2, regulatory subunit B', delta [Source:ZFIN;Acc:ZDB-GENE-040426-2568]
ENSORLT00000003951	224.153829812024	145.687468990849	250.115646832159	265.620892282727	157.161835976904	249.288617683635	376.996778098113	421.837542339675	340.90447723465	Spread	Spread	Spread	0.706499204237643	0.822945571771068	0.263096309498676	0.261030938144124	0	0	ENSORLG00000003173	hyi	hydroxypyruvate isomerase [Source:ZFIN;Acc:ZDB-GENE-040426-1273]
ENSORLT00000003959	127.197187892723	59.7080205347982	101.479658188623	136.597036064588	43.7313368933599	96.2345840602049	270.140518024865	126.852763236487	144.93970437156	Spread	OR Down	NA	0.674843498145604	0.614455973071116	0.354332102257161	0.505110277031713	0	0	ENSORLG00000003180	mea1	male-enhanced antigen 1 [Source:ZFIN;Acc:ZDB-GENE-070424-117]
ENSORLT00000003967	12.9336499559096	15.7154967433393	15.628276411902	10.2874656377258	14.4618098515119	11.8678144505944	31.3783174627895	30.9208227596191	40.287512588222	Even	Even	Even	0.372762628241994	0.0987085074426969	0.107155493101027	0.172672166851534	0	0	ENSORLG00000003182	tnpo1	transportin 1 [Source:ZFIN;Acc:ZDB-GENE-080819-1]
ENSORLT00000003970	0	16.1355520850251	10.2827730493291	0	25.6054525641479	27.8412157235677	64.8810279358562	53.6700677952	62.4782586407805	HNI Down	HNI Down	HNI Down	-1.19165024144077	-0.175089229856094	0.927594913888226	0.868295599764365	III	I	ENSORLG00000003188	GID4 (1 of 2)	GID complex subunit 4 [Source:HGNC Symbol;Acc:28453]
ENSORLT00000003972	12.1786836129967	7.90240729682814	7.94547733613703	13.7058271370301	18.6344613650277	13.6175746741796	46.3064028175883	49.5664891823386	35.790365820385	Even	Even	Even	-0.647023292630914	0.066493326115467	0.262954465665298	0.187434541377517	0	0	ENSORLG00000003192	zgc:112982	zgc:112982 [Source:ZFIN;Acc:ZDB-GENE-050306-55]
ENSORLT00000003986	2.90864427086167	21.3168758476103	11.121797446314	5.50363821720543	22.3349139420071	11.1416665919297	39.2742199535593	48.6438279305673	55.9777171700249	HNI Down	Spread	NA	-0.440388991386971	-0.299247540610152	0.782680098914369	0.659339706351371	0	0	ENSORLG00000003200	atpaf2	ATP synthase mitochondrial F1 complex assembly factor 2 [Source:ZFIN;Acc:ZDB-GENE-050411-18]
ENSORLT00000003995	3.65237882650397	1.07751954976112	0.809333944509403	7.6300208923491	2.86957131395645	2.28069469810522	14.673169961014	11.5081907325851	36.4124283841074	Even	Even	Even	-1.91329905797662	-0.707136787207097	0.850164015852556	0.688542302532672	II	0	ENSORLG00000003208	TSC22D1 (1 of 2)	TSC22 domain family, member 1 [Source:HGNC Symbol;Acc:16826]
ENSORLT00000003996	6.99906527340135	4.7047087561843	9.84185747725958	7.38706983073062	11.6198010270481	11.3444833179545	30.0043171723661	32.9008761238559	31.475027832332	Even	Even	Even	-0.54612666617292	-0.0517611647902254	0.358325388744185	0.234087933912198	0	0	ENSORLG00000003209	tjap1	tight junction associated protein 1 (peripheral) [Source:ZFIN;Acc:ZDB-GENE-081107-47]
ENSORLT00000004008	77.7546398583458	0	23.8387351633033	10.8128268254209	11.5617672115972	19.7040788405194	91.5726037291957	36.7068199370696	28.2283227938566	Spread	Even	NA	0.961534760576042	-0.310110456209919	1.17630891692075	0.351584615934562	I	0	ENSORLG00000003215	SLC7A1 (1 of 2)	solute carrier family 7 (cationic amino acid transporter, y+ system), member 1 [Source:HGNC Symbol;Acc:11057]
ENSORLT00000004017	0.218981220807507	32.2417874202694	36.8674303134265	14.0987589687335	16.7348594034763	15.7699313730336	52.1391412234297	51.8050472177916	39.4984469077765	HNI Down	Even	NA	0.536002788768343	-0.0369996454453609	0.863637573087683	0.0858555625404845	I	0	ENSORLG00000003223	hectd3	HECT domain containing 3 [Source:ZFIN;Acc:ZDB-GENE-031118-179]
ENSORLT00000004032	13.8943215264069	13.5471831297898	13.5132870146837	14.0442348745503	11.821362040469	10.8856704197457	64.5825326099852	64.5308493130739	87.8934059953176	Even	Even	Even	-0.820673509022855	-0.976911763821903	0.0154478286029475	0.132436757818125	0	0	ENSORLG00000003234		Uncharacterized protein [Source:UniProtKB/TrEMBL;Acc:H2LDM1]
ENSORLT00000004033	35.8614371466947	28.8827964455492	17.5715477019734	43.1910090620566	43.3346463380355	23.2185252124659	103.294035089892	145.966614949592	97.9983105124248	Even	Even	Even	-0.491808470044266	-0.076904980551766	0.336390275318434	0.316357720861914	0	0	ENSORLG00000003235	ASPH	aspartate beta-hydroxylase [Source:HGNC Symbol;Acc:757]
ENSORLT00000004035	0	15.76792384562	10.2347630036544	0	30.8643460571239	8.68416802904013	49.7811793113247	34.2129215637563	44.6565428875584	HNI Down	Spread	NA	-0.721763566272884	-0.116800779558523	0.922973928462283	1.20735452436468	I	I	ENSORLG00000003241		Uncharacterized protein [Source:UniProtKB/TrEMBL;Acc:H2LDM4]
ENSORLT00000004039	0	12.4106672589924	5.30976713871262	0	21.6300404029035	9.36780758141112	33.6999802169124	26.9406881761612	30.4681742634358	Spread	Spread	Spread	-0.777214611789564	0.0295394780752874	1.05417924201541	1.04980661837085	I	I	ENSORLG00000003241		Uncharacterized protein [Source:UniProtKB/TrEMBL;Acc:H2LDM4]
ENSORLT00000004041	0.332307040989219	136.468596782914	98.6563323187216	48.8943441792048	121.093696263067	140.623371290015	177.170510891597	170.664353819752	89.0083194347956	HNI Down	HNI Down	HNI Down	0.693312080408728	1.09295785445826	0.895370667656284	0.46668303072524	I	II	ENSORLG00000003244	tom1l2	target of myb1-like 2 (chicken) [Source:ZFIN;Acc:ZDB-GENE-061013-3]
ENSORLT00000004042	5.11589630890987	2078.21081566756	2512.37062353368	2169.08178048493	1280.21070658144	1731.65354889393	8794.00829311946	12638.1322881803	5375.74927752023	HNI Down	Spread	NA	-0.959339470697434	-0.786407701720904	0.874688344975239	0.257358760674753	I	0	ENSORLG00000003245	si:ch211-165i18.2	si:ch211-165i18.2 [Source:ZFIN;Acc:ZDB-GENE-070705-77]
ENSORLT00000004047	93.7943873013661	96.2513848056247	181.467599018793	59.0051546480262	63.2665332135944	68.3429901935038	148.393627353066	172.700487297902	210.410841591953	Spread	Even	NA	1.06829349157061	0.105538572411663	0.403140232929961	0.073575281648738	II	0	ENSORLG00000003250	yipf3	Yip1 domain family, member 3 [Source:ZFIN;Acc:ZDB-GENE-030131-6443]
ENSORLT00000004049	21.6628885091533	19.0629289633048	15.7866879266837	19.8214661358826	24.8498364362115	24.6881664590394	54.7963599718141	62.3098949674723	62.9424266281455	Even	Even	Even	-0.0867824790117904	0.208740224921622	0.15631473760205	0.123599751978694	0	0	ENSORLG00000003254	wbp4	WW domain binding protein 4 [Source:ZFIN;Acc:ZDB-GENE-050522-342]
ENSORLT00000004054	794.792395109637	1265.06635865163	1179.29178162191	841.007803152699	1344.65525029201	1257.34532479121	6191.63724646086	4359.00249108215	4604.08060384513	Spread	Spread	Spread	-0.641117306567726	-0.553063132093541	0.231960023987305	0.234510750470136	0	0	ENSORLG00000003257	btf3 (2 of 2)	basic transcription factor 3 [Source:ZFIN;Acc:ZDB-GENE-030131-8731]
ENSORLT00000004056	22.3530224420642	29.2436346215551	41.9616847881686	24.8234299541189	11.1242262451125	40.3829176701823	100.351787116095	47.0055556466588	80.5311527501893	Even	OR Down	NA	0.300572603737399	0.00696734877315835	0.318975432789457	0.575360493598932	0	0	ENSORLG00000003259	tnrc5	trinucleotide repeat containing 5 [Source:ZFIN;Acc:ZDB-GENE-050411-12]
ENSORLT00000004059	2.93013984771358	17.1501878469457	4.9121405017025	3.44001578648163	32.0198420937296	6.80918915133984	38.4654914669007	25.9281101097763	21.9631623660094	OR Up	OR Up	OR Up	-0.203853295798007	0.554254905370474	0.924496544164088	1.10854767482557	I	I	ENSORLG00000003261	fam20cb (1 of 2)	family with sequence similarity 20, member Cb [Source:ZFIN;Acc:ZDB-GENE-050301-4]
ENSORLT00000004066	15.5965628363499	12.7776121765122	8.57531748410233	27.8298545578626	23.3398662661289	18.4143485889744	55.8346514132521	53.2680255261439	77.0821913888538	Even	Even	Even	-0.748146871666174	0.16505563237414	0.286872317427337	0.203039211460409	0	0	ENSORLG00000003264	si:ch211-215f22.3	si:ch211-215f22.3 [Source:ZFIN;Acc:ZDB-GENE-120215-3]
ENSORLT00000004067	153.353035806374	227.420946545799	331.618008411881	70.1697052903592	145.356578603984	151.558699090516	547.903937287878	301.632951249984	814.069411309505	Spread	HNI Down	NA	0.361391649129096	-0.595165550873978	0.377134362939465	0.370261512712203	0	0	ENSORLG00000003269	ncoa4	nuclear receptor coactivator 4 [Source:ZFIN;Acc:ZDB-GENE-040426-689]
ENSORLT00000004070	19.6340913016564	1.3429378466068	14.4213211936753	15.8118392796383	8.56474627647072	18.6460368863659	57.2361813864496	24.8150495777597	48.8441488580237	OR Down	Even	NA	-0.301697641526216	-0.0202843030749953	0.798615876648516	0.362538972821299	0	0	ENSORLG00000003275	park2	Parkinson disease (autosomal recessive, juvenile) 2, parkin [Source:ZFIN;Acc:ZDB-GENE-050417-109]
ENSORLT00000004076	19.9599175593723	24.1036795709783	24.2563187997082	11.6046664997312	12.9404867728194	15.8229764643682	39.2295737761309	45.4235295575842	28.3157685435554	Even	Even	Even	0.859415306982402	0.10032585534019	0.107040249573273	0.160217609357325	0	0	ENSORLG00000003276	zgc:172295	zgc:172295 [Source:ZFIN;Acc:ZDB-GENE-080204-72]
ENSORLT00000004079	9.96494294802796	18.1225187927371	6.48880005918099	3.40614113214692	13.2461044027936	7.11939334997922	17.8305188683525	37.2257333158451	24.7052654053177	Even	Even	Even	0.379051542118163	-0.161488988599544	0.518139980572766	0.627100149746644	0	0	ENSORLG00000003277	ankra2	ankyrin repeat, family A (RFXANK-like), 2 [Source:ZFIN;Acc:ZDB-GENE-040426-2141]
ENSORLT00000004087	17.6186641127673	11.9555220765207	17.9557763473426	17.6319797924517	18.5485993261595	12.6666237750563	42.6279558568453	43.9035873620226	24.586194841247	Even	Even	Even	0.359782533457255	0.399221221386156	0.212780454184634	0.194364248739379	0	0	ENSORLG00000003287	fars2	phenylalanyl-tRNA synthetase 2, mitochondrial [Source:ZFIN;Acc:ZDB-GENE-070928-38]
ENSORLT00000004088	4.24884665653993	7.60196742881326	10.7420045886209	31.6581663685138	10.7453525128387	20.7735362307653	31.6623180551719	21.7594689707266	71.9005248821933	Even	Spread	NA	-0.886744611430386	0.596791806312148	0.431176165035984	0.496667469790809	0	0	ENSORLG00000003288	enc1	ectodermal-neural cortex 1 [Source:ZFIN;Acc:ZDB-GENE-060531-140]
ENSORLT00000004094	73.6660035383976	66.2520065221215	63.7793976912555	72.9283016968652	69.3201182864299	59.639857861428	163.37229499549	201.391058672423	124.055387560846	Even	Even	Even	0.322090522536487	0.309220048315461	0.075774153333305	0.102109192381958	0	0	ENSORLG00000003292	jagn1b	jagunal homolog 1b (Drosophila) [Source:ZFIN;Acc:ZDB-GENE-040801-103]
ENSORLT00000004098	18.3025607814635	12.0273970849617	9.35691999940932	15.971318349683	9.73252211933807	9.34427215422941	96.7113806959975	19.2468172250416	66.0464032356141	Even	Even	Even	-0.612278445853654	-0.791603761296035	0.347137598721023	0.318343981484954	0	0	ENSORLG00000003296	RNF38 (1 of 2)	ring finger protein 38 [Source:HGNC Symbol;Acc:18052]
ENSORLT00000004112	10.3338464825445	11.5644142965751	11.9011932659349	5.36174991756314	5.45306601026276	6.69031596793447	26.5413909751429	23.5209334119243	19.1705530025579	Even	Even	Even	0.550505134598653	-0.398716876501178	0.0732309044022902	0.127178680531538	0	0	ENSORLG00000003304	si:dkey-37m8.10	si:dkey-37m8.10 [Source:ZFIN;Acc:ZDB-GENE-030131-3982]
ENSORLT00000004118	8.01340727144457	11.6868123597948	5.94422857441135	7.69027441564792	12.8470077803369	9.33687867475799	23.2428200936497	30.1799272410095	23.698807072702	Even	Even	Even	-0.00352510005305205	0.216726561015609	0.340237152469172	0.264498321883131	0	0	ENSORLG00000003312	tlk2 (1 of 2)	tousled-like kinase 2 [Source:ZFIN;Acc:ZDB-GENE-060623-36]
ENSORLT00000004123	3.73031212120763	3.4524780493974	5.7699071283367	5.87383797660138	6.13848699150859	7.78699582829808	28.6073971306221	17.3128508122044	23.087317462875	Even	Even	Even	-0.828539475448802	-0.216341094337395	0.29308477359936	0.15707276746493	0	0	ENSORLG00000003316	rreb1b	ras responsive element binding protein 1b [Source:ZFIN;Acc:ZDB-GENE-070912-273]
ENSORLT00000004124	3.8318338288026	3.39373894734906	6.18171681784873	10.7838114837266	7.10376874570725	8.89186546183113	30.0922806227517	13.2837304974018	26.4037625369862	Even	Even	Even	-0.794828804441467	0.203279681387511	0.335472907307993	0.206157990285964	0	0	ENSORLG00000003317	smg6	Smg-6 homolog, nonsense mediated mRNA decay factor (C. elegans) [Source:ZFIN;Acc:ZDB-GENE-081107-52]
ENSORLT00000004125	11.2310277599047	15.1694840765901	8.8230979089828	7.12505549769926	12.2159603091883	8.90171428450832	26.8089738420231	42.8774073152195	24.6295614456052	Even	Even	Even	0.164003610026584	-0.154659601464233	0.272868502997248	0.274463048586452	0	0	ENSORLG00000003319	zgc:92027	zgc:92027 [Source:ZFIN;Acc:ZDB-GENE-040930-3]
ENSORLT00000004127	5.39389575134275	7.51883645196066	5.88645748541657	1.54689804605196	5.81682071026342	8.16681627720984	20.5977930382423	14.3918907632649	14.8147246808965	Even	Even	Even	0.179359529321304	-0.0962034166468306	0.177494959313892	0.648279062191654	0	0	ENSORLG00000003320	trmt13	tRNA methyltransferase 13 homolog (S. cerevisiae) [Source:ZFIN;Acc:ZDB-GENE-050327-19]
ENSORLT00000004129	21.2581458959361	20.5711285894658	27.3082972408827	10.8097244974746	10.0136302909177	9.83150984047184	56.0966130870858	35.7579335376489	40.9339466819323	Even	Even	Even	0.643374203110769	-0.529979696790399	0.160867515662724	0.0509116936669985	0	0	ENSORLG00000003321	mettl2a	methyltransferase like 2A [Source:ZFIN;Acc:ZDB-GENE-050417-462]
ENSORLT00000004133	7.15580356446179	14.1510429018134	12.3873166672159	8.33791780260156	14.9199259890195	18.243523739992	26.3325705029822	51.043782765222	43.4371456463676	Even	Even	Even	-0.257248561346357	0.0434116209884419	0.323918908209982	0.364421621271671	0	0	ENSORLG00000003323	hexb	hexosaminidase B (beta polypeptide) [Source:ZFIN;Acc:ZDB-GENE-030131-2333]
ENSORLT00000004136	19.7289971678162	18.1466832848295	17.0366377305518	14.3592806571796	12.3193638875099	11.4510750359035	43.744807656384	67.8850654526927	32.1880659720443	Even	Even	Even	0.195920582270173	-0.330293314222031	0.07392142006698	0.117461066063017	0	0	ENSORLG00000003323	hexb	hexosaminidase B (beta polypeptide) [Source:ZFIN;Acc:ZDB-GENE-030131-2333]
ENSORLT00000004137	20.1575452032646	20.3845309112962	14.2963164576543	17.7846433290858	21.5319675892593	15.9898829923098	45.8825906117261	74.1223851404271	74.6051836168645	Even	Even	Even	-0.24236633692715	-0.230103733242262	0.188811532289772	0.15338820114733	0	0	ENSORLG00000003325	mst4	serine/threonine protein kinase MST4 [Source:ZFIN;Acc:ZDB-GENE-080516-5]
ENSORLT00000004156	1.86250805945308	20.8563059347678	19.8041942427946	8.98537592064026	7.8941895940317	6.51305575933854	32.8787015758643	27.5510249250727	28.8592331079986	HNI Down	Even	NA	0.514724362673376	-0.347465766667022	0.753144632025558	0.158895044559954	0	0	ENSORLG00000003342	zzz3	zinc finger, ZZ-type containing 3 [Source:ZFIN;Acc:ZDB-GENE-030131-6450]
ENSORLT00000004157	21.2362673601597	33.7028666288991	24.4857066649369	27.5816754130488	25.1602522475698	19.1410373255108	84.7205384642939	92.0004769470194	147.506107451538	Even	Even	Even	-0.4443800865983	-0.588320459625518	0.244267916538884	0.181388014828659	0	0	ENSORLG00000003343		Uncharacterized protein [Source:UniProtKB/TrEMBL;Acc:H2LDZ0]
ENSORLT00000004161	5.99585952880987	21.604468434482	14.3379249601975	11.9418531691673	13.2396082498116	17.5724048061879	62.2456928869436	55.0696754563049	97.94496236447	Even	Even	Even	-0.774781308370376	-0.746993182251789	0.55871267388904	0.206890579954265	0	0	ENSORLG00000003347		Uncharacterized protein [Source:UniProtKB/TrEMBL;Acc:H2LDZ4]
ENSORLT00000004163	34.69240388911	47.9351979056221	23.0462749015425	33.494546776737	43.243826261645	19.6478758478325	107.351954640376	111.735003824895	35.1846094768739	Even	Even	Even	0.318211125225741	0.185491590115235	0.353530920459192	0.369050122126746	0	0	ENSORLG00000003346	zgc:101800	zgc:101800 [Source:ZFIN;Acc:ZDB-GENE-041212-46]
ENSORLT00000004164	8.20899036190832	19.1248900619322	11.0554657748496	10.8054747722197	14.4184926139119	11.3073521280228	46.8080597412404	53.2647880470184	79.4738990549966	Even	Even	Even	-0.64061911747986	-0.712191242721801	0.442495760094574	0.160731973838214	0	0	ENSORLG00000003351		Uncharacterized protein [Source:UniProtKB/TrEMBL;Acc:H2LDZ7]
ENSORLT00000004166	34.6555873620716	42.8079701535737	58.0496027899364	28.4288960848036	31.2534576429032	45.0635822175787	94.8650680039499	87.0913384178942	79.1502859982445	Even	Even	Even	0.638756030036897	0.267217334560002	0.262882592521314	0.254942840044515	0	0	ENSORLG00000003352	dbt	dihydrolipoamide branched chain transacylase E2 [Source:ZFIN;Acc:ZDB-GENE-050320-85]
ENSORLT00000004168	14.8013456203664	23.3649240818912	17.6180577999866	22.0015150515754	27.560908815458	23.9376590831281	56.7388090429052	67.5930276616551	75.2463622770006	Even	Even	Even	-0.254059873347045	0.143826148158881	0.234718571453256	0.115185167432637	0	0	ENSORLG00000003350	ubr2	ubiquitin protein ligase E3 component n-recognin 2 [Source:ZFIN;Acc:ZDB-GENE-081107-29]
ENSORLT00000004174	0	79.3946523980319	66.7869063999179	18.6212516820944	0	35.082648096747	59.1214965714179	178.766744846149	133.734678690494	HNI Down	OR Down	NA	0.238884339871119	-1.20577822267438	0.875635079757169	0.980509881380036	I	III	ENSORLG00000003358	lifra	leukemia inhibitory factor receptor alpha a [Source:ZFIN;Acc:ZDB-GENE-050327-16]
ENSORLT00000004178	10.6932872149135	15.6818877225817	5.10522897746512	7.35122946073574	12.3439898479768	3.22024530985295	41.7143520898737	27.1103067016648	16.0514000884231	Even	Even	Even	0.154058884483089	-0.304073630113979	0.504233675570845	0.598109247643843	0	0	ENSORLG00000003360	gfm2	G elongation factor, mitochondrial 2 [Source:ZFIN;Acc:ZDB-GENE-060201-3]
ENSORLT00000004199	916.35392085784	432.490633103941	849.261641999231	1026.57659701641	438.821418627577	921.64488348892	4514.51934142427	1150.06152549758	3155.85201391785	Spread	OR Down	NA	-0.419625871872284	-0.300662465734895	0.357779792252604	0.393965991318724	0	0	ENSORLG00000003379	nsa2	NSA2 ribosome biogenesis homolog (S. cerevisiae) [Source:ZFIN;Acc:ZDB-GENE-030131-488]
ENSORLT00000004201	27.0852023870699	35.2361798195381	22.0119442427497	28.0031022079386	36.4347619552529	27.072941210451	48.8976435240834	119.142365874938	47.0527290946774	Even	Even	Even	0.234178446791842	0.352017688851831	0.237327579048603	0.169079948977256	0	0	ENSORLG00000003381	rp9	retinitis pigmentosa 9 (autosomal dominant) [Source:ZFIN;Acc:ZDB-GENE-041114-42]
ENSORLT00000004202	0.246220333438292	45.7001202375274	53.8520218815156	35.2315389923401	53.9411106717236	63.9683326132423	116.662924934221	101.419996990723	130.697175012186	HNI Down	Even	NA	-0.220267166333734	0.397505201536717	0.868303693371277	0.285724192246764	I	0	ENSORLG00000003383	chdh	choline dehydrogenase [Source:ZFIN;Acc:ZDB-GENE-120111-1]
ENSORLT00000004220	0	15.9218517065421	11.7647852801512	0	0	14.1685340628644	37.9650929898257	21.0791162409322	29.8238308848721	HNI Down	SOK Up	NA	-0.097512346310416	-1.06401167221129	0.894831993520019	1.73205080756888	I	III	ENSORLG00000003392	tecpr1a	tectonin beta-propeller repeat containing 1a [Source:ZFIN;Acc:ZDB-GENE-070112-1792]
ENSORLT00000004222	15.9000687530276	25.1490283187496	15.0173864197956	20.3448971013307	20.9259837463686	11.7212438251043	112.12556815694	50.1041607595802	99.1545476653083	Even	Even	Even	-0.635999367103252	-0.717359981299541	0.300290554540323	0.291824967106441	0	0	ENSORLG00000003395	riok3	RIO kinase 3 (yeast) [Source:ZFIN;Acc:ZDB-GENE-040801-133]
ENSORLT00000004225	297.816936280319	421.367795251722	445.14495689619	232.179283759687	299.677061019729	375.209913802992	1497.59664657187	1232.00011396882	1156.38596169713	Spread	Spread	Spread	-0.15381736004286	-0.514037141299951	0.203794283553562	0.236651689550308	0	0	ENSORLG00000003400	hmgb1b	high-mobility group box 1b [Source:ZFIN;Acc:ZDB-GENE-030131-8480]
ENSORLT00000004227	12.7200561925668	8.49697929833908	9.0134177548884	9.82193250551351	11.7170687408384	13.4812174279053	26.6361543575953	36.1462047205297	46.8236130067997	Even	Even	Even	-0.273289393041051	-0.061103910207139	0.228606852318327	0.156769422691524	0	0	ENSORLG00000003398	KDM2A (1 of 2)	lysine (K)-specific demethylase 2A [Source:HGNC Symbol;Acc:13606]
ENSORLT00000004233	2.37307520199233	3.78544594652892	0.777930350908195	5.19798949286164	6.92525953467937	6.97962521299591	9.81890414363409	21.0057145620852	9.96269476960445	Even	Even	Even	-0.970888271059289	0.490631740141376	0.650772148765683	0.159132887644764	0	0	ENSORLG00000003403	tor1	torsin family 1 [Source:ZFIN;Acc:ZDB-GENE-080917-50]
ENSORLT00000004234	20.8005875422733	33.3698722589265	28.8343621677052	12.1503129502155	17.3588905482302	13.6887484742604	42.085391872349	28.6302483080264	48.3244561653788	Even	Even	Even	1.06478195547343	0.122549722045984	0.230056318439036	0.185842470955522	II	0	ENSORLG00000003406	uspl1	ubiquitin specific peptidase like 1 [Source:ZFIN;Acc:ZDB-GENE-040930-7]
ENSORLT00000004249	39.5970957827499	72.1853642090555	44.4204554189524	39.2462962755519	65.1794976844718	46.372471432166	83.2905541467935	197.959562653245	159.252702821887	Spread	Even	NA	0.0892326275315579	0.038431080591565	0.337802649885104	0.266538943837815	0	0	ENSORLG00000003417	egfl7	EGF-like-domain, multiple 7 [Source:ZFIN;Acc:ZDB-GENE-040429-2]
ENSORLT00000004257	2.09721684171634	2.39970004004081	2.41166265240392	3.84430737743627	4.2032555359852	2.90043651238798	5.95262410930227	14.9707199145755	17.2741935180634	Even	Even	Even	-0.88205611997676	-0.217849871019381	0.0773787772234232	0.184400268398162	0	0	ENSORLG00000003423	tspan14	tetraspanin 14 [Source:ZFIN;Acc:ZDB-GENE-060825-329]
ENSORLT00000004264	0	7.51648927431017	7.09197845961333	0	0	3.58999346143192	20.2466437656375	21.3346442721636	14.1513093861868	Even	Even	Even	-0.346754027842323	-2.3715057696893	0.867121668122012	1.73205080756888	I	III	ENSORLG00000003430	ccz1	CCZ1 vacuolar protein trafficking and biogenesis associated homolog (S. cerevisiae) [Source:ZFIN;Acc:ZDB-GENE-040426-698]
ENSORLT00000004268	0.424258816133588	0.379591225483456	0.474123299251908	0.791538691192195	0.719631476752925	0.734232929171349	2.95967065479613	10.7457196716762	12.5977334954274	Even	Even	Even	-2.77834200047785	-1.96522527943081	0.1110113277118	0.0507815274365059	II	II	ENSORLG00000003433	xirp2a	xin actin-binding repeat containing 2a [Source:ZFIN;Acc:ZDB-GENE-040108-7]
ENSORLT00000004271	20.8254018554687	36.3749877699939	22.6169459634032	50.1685433093738	86.8970037479773	54.6988673357606	107.574452448333	236.022539181591	126.068984380147	Even	Spread	NA	-0.971898557927335	0.292662441571573	0.319767853146958	0.313289330562183	0	0	ENSORLG00000003437		Uncharacterized protein [Source:UniProtKB/TrEMBL;Acc:H2LEA1]
ENSORLT00000004272	155.149463277645	183.567418050933	241.31892964802	104.133298783963	98.2796831169836	139.878813845941	534.262105140263	365.163235294996	354.144374308555	Spread	Even	NA	0.473134148765972	-0.287781111745046	0.227101421619048	0.197362223469436	0	0	ENSORLG00000003438	ppp1r1b	protein phosphatase 1, regulatory (inhibitor) subunit 1B [Source:ZFIN;Acc:ZDB-GENE-120126-1]
ENSORLT00000004273	14.2760267323377	79.6771346715485	49.0568745863663	15.4494469910132	79.5729427767939	45.0225515866522	83.5165518309847	197.37349131337	176.538461875383	HNI Down	HNI Down	HNI Down	-0.0924673762007681	-0.122693898595253	0.686440006863155	0.687506303007021	0	0	ENSORLG00000003435	agpat2	1-acylglycerol-3-phosphate O-acyltransferase 2 (lysophosphatidic acid acyltransferase, beta) [Source:ZFIN;Acc:ZDB-GENE-061103-541]
ENSORLT00000004275	30.2910580115583	25.8096086193463	40.7892927146644	27.5648541920388	19.7174327498481	33.7556663536584	64.0198053197801	96.4699870710715	94.6966996120724	Even	Even	Even	0.187829609750952	-0.069919820206636	0.238061764452369	0.260447923716036	0	0	ENSORLG00000003434	BTBD1	BTB (POZ) domain containing 1 [Source:HGNC Symbol;Acc:1120]
ENSORLT00000004278	618.859948338326	962.648031469624	487.291688740703	894.537698158779	1386.12399942177	652.025143593501	2921.28663528261	6738.37077762159	4699.21796276792	Spread	Spread	Spread	-1.2101144030175	-0.706685327004873	0.355926054286451	0.382610430726731	II	0	ENSORLG00000003443	cyb5a	cytochrome b5 type A (microsomal) [Source:ZFIN;Acc:ZDB-GENE-040426-2148]
ENSORLT00000004291	595.280985529713	587.889855537086	603.901486388899	523.554787783221	528.328199458542	564.872654965071	2138.19820396554	1443.85547042984	2286.75524654117	Even	Even	Even	-0.130507211133822	-0.275003591148859	0.0134527473004725	0.04194191736264	0	0	ENSORLG00000003452	ran	ras-related nuclear protein [Source:ZFIN;Acc:ZDB-GENE-990415-88]
ENSORLT00000004295	131.031669844875	35.1179392793342	135.951903479487	62.2017557654419	19.3021131644858	87.0129103155544	371.415212228917	218.508441141264	251.159114121415	OR Down	OR Down	OR Down	0.107748131146243	-0.734393028463732	0.564539597223707	0.609833339327825	0	0	ENSORLG00000003454	abcb11b	ATP-binding cassette, sub-family B (MDR/TAP), member 11b [Source:ZFIN;Acc:ZDB-GENE-050517-14]
ENSORLT00000004296	4.87011081938199	6.82880328555564	5.82102551851606	6.62309558043381	8.78919085940436	7.79713883579344	18.6225310577112	30.0536818290163	40.6923207694029	Even	Even	Even	-0.765806649096908	-0.360093653955901	0.167720405052863	0.140156995428506	0	0	ENSORLG00000003456	EML4	echinoderm microtubule associated protein like 4 [Source:HGNC Symbol;Acc:1316]
ENSORLT00000004298	6.61050642824947	6.54307777560475	5.73569248729278	8.64427189734214	10.0742789677728	8.13207540237652	21.3968700432613	33.9627343349922	28.0941703119431	Even	Even	Even	-0.558447345698215	-0.051059066543025	0.0773102163166376	0.112466269409371	0	0	ENSORLG00000003457	cdk12	cyclin-dependent kinase 12 [Source:ZFIN;Acc:ZDB-GENE-081104-294]
ENSORLT00000004299	6.85385818033937	7.30452967573697	20.5269672839889	4.11446426868012	4.85644904739936	14.391103039578	31.4095359458332	18.8887777417577	89.9138851515015	SOK Up	Even	NA	-0.430250811055616	-1.00041266996384	0.67181190381331	0.735944362809041	0	II	ENSORLG00000003458	ctnnal1	catenin (cadherin-associated protein), alpha-like 1 [Source:ZFIN;Acc:ZDB-GENE-060503-507]
ENSORLT00000004302	1392.29469303124	2043.86725217547	831.844827965743	1433.41707660844	2048.32795582443	1024.82703407389	7401.67917330065	10810.9613437862	6339.55327789172	Spread	Spread	Spread	-0.939255066916295	-0.860787070958934	0.426368942603963	0.342968913456224	0	0	ENSORLG00000003462		Uncharacterized protein [Source:UniProtKB/TrEMBL;Acc:H2LED2]
ENSORLT00000004305	15.7772838486942	10.802211998539	16.6880573933691	9.3235016073341	11.6021125176373	11.2907948743923	42.7156567176304	29.8498805740365	21.4027021415046	Even	Even	Even	0.466074821102725	0.0405849748151206	0.219668699744635	0.11505300380897	0	0	ENSORLG00000003464	fam206a	family with sequence similarity 206, member A [Source:ZFIN;Acc:ZDB-GENE-060503-602]
ENSORLT00000004319	0	24.1436956752527	16.9523034924202	24.0851968587163	24.4631297933513	11.3093471821513	53.6649814234549	72.0245350858492	42.616212603869	HNI Down	Even	NA	-0.449051931312168	0.0934863335779821	0.90493007367242	0.375271430393739	I	0	ENSORLG00000003471	fam73a	family with sequence similarity 73, member A [Source:ZFIN;Acc:ZDB-GENE-041010-193]
ENSORLT00000004344	0	3.1244134688959	5.73109692032176	9.80421453770252	0	7.99410020809599	19.3443429337549	16.7892418581696	30.7588916798779	Even	Even	Even	-1.3322340920049	-0.32514081213039	0.972087390051287	0.87935895051156	III	I	ENSORLG00000003487	DMXL1	Dmx-like 1 [Source:HGNC Symbol;Acc:2937]
ENSORLT00000004345	153.871311653848	239.027242675129	150.080388613724	200.59672108012	295.877994091059	211.406393961637	555.356775828375	900.541161059358	221.39760764684	Spread	Spread	Spread	-0.0422062621716519	0.340404562781711	0.277883012027157	0.221100293643455	0	0	ENSORLG00000003489	RDH1	Uncharacterized protein [Source:UniProtKB/TrEMBL;Acc:H2LEH4]
ENSORLT00000004355	0	54.2881906512781	19.3951756739889	0	24.9589111214199	14.4919011709114	63.2093848930312	99.0780489836264	26.5539057075194	Spread	HNI Down	NA	0.227198758123416	-0.674085210666332	1.12007545908758	0.953092688249922	I	I	ENSORLG00000003499	eif2ak1	eukaryotic translation initiation factor 2-alpha kinase 1 [Source:ZFIN;Acc:ZDB-GENE-061013-268]
ENSORLT00000004385	1422.42267784464	503.290141506961	1253.2206260084	1375.91199228489	505.375298806288	1168.86840311444	3309.39725215774	3682.45178051042	1764.80541661947	OR Down	OR Down	OR Down	0.123125531252325	0.0634656054000872	0.46165299558208	0.447297285488145	0	0	ENSORLG00000003517	zgc:163069	zgc:163069 [Source:ZFIN;Acc:ZDB-GENE-070424-51]
ENSORLT00000004389	9.10049692466187	5.63364095336211	7.5019253373588	11.6869332357573	9.15767156533224	11.0963631995903	23.7473110665742	24.9073686497211	49.9775774171631	Even	Even	Even	-0.564195659802519	-0.0416890128522425	0.234102907968126	0.124275202624147	0	0	ENSORLG00000003521	TCAIM	T cell activation inhibitor, mitochondrial [Source:HGNC Symbol;Acc:25241]
ENSORLT00000004396	0	28.4771180231124	5.87960771546074	0	14.6732500772853	23.4527550824434	55.4871062975338	121.708843930154	46.1176568952767	Spread	HNI Down	NA	-1.11544420400953	-0.965261381957644	1.31277376445721	0.932368414141996	III	I	ENSORLG00000003527	RAC1 (1 of 3)	ras-related C3 botulinum toxin substrate 1 (rho family, small GTP binding protein Rac1) [Source:HGNC Symbol;Acc:9801]
ENSORLT00000004402	29.250329302658	25.5953149849202	28.2895304171869	19.7879905328683	22.2794909732244	23.4678868698837	114.332384149317	76.018157619863	56.817690529669	Even	Even	Even	0.0130000895367409	-0.330185208633009	0.0683745310307967	0.0859692367488726	0	0	ENSORLG00000003532	ssrp1b	structure specific recognition protein 1b [Source:ZFIN;Acc:ZDB-GENE-041008-209]
ENSORLT00000004403	0	88.9463435410878	80.2376016032575	0	0	50.1540930520569	222.633124736151	112.251361841776	145.829388722836	HNI Down	SOK Up	NA	0.0783767239377668	-1.67577659681009	0.869460618954613	1.73205080756888	I	III	ENSORLG00000003534	nhp2l1a	NHP2 non-histone chromosome protein 2-like 1a (S. cerevisiae) [Source:ZFIN;Acc:ZDB-GENE-040426-879]
ENSORLT00000004404	64.8757866968314	62.004924759391	102.315307803896	37.8035445780967	30.5054600297541	44.2630551943662	146.686793363826	127.678081123768	187.713584354726	Spread	Even	NA	0.573406652342576	-0.452326537502342	0.294381010019497	0.183430660669558	0	0	ENSORLG00000003535		Uncharacterized protein [Source:UniProtKB/TrEMBL;Acc:H2LEM8]
ENSORLT00000004424	419.615637860499	436.892182612519	363.208010840042	926.897895689127	722.543821282026	675.293891442414	1066.86177063556	1865.75400748179	2267.39295507909	Even	Spread	NA	-0.507006476797844	0.423515102731635	0.0947801628204138	0.172570797284418	0	0	ENSORLG00000003550	h6pd	hexose-6-phosphate dehydrogenase (glucose 1-dehydrogenase) [Source:ZFIN;Acc:ZDB-GENE-110408-60]
ENSORLT00000004429	3.76510633345401	1096.73041597418	940.243100577046	600.958794785163	414.245674367308	882.189270371467	1624.23759571643	1026.64946598488	1486.75019798881	HNI Down	Spread	NA	0.565246743148141	0.460174420934302	0.868879041844106	0.372443537934213	I	0	ENSORLG00000003551	hsd17b4	hydroxysteroid (17-beta) dehydrogenase 4 [Source:ZFIN;Acc:ZDB-GENE-040421-1]
ENSORLT00000004438	63.3143902383164	66.3769693126296	59.6396737756282	32.2250338358458	30.4831725846391	33.9137256210197	18.0367431175557	186.727193756176	38.5520189657543	Even	Even	Even	1.22304247342329	0.25255417641134	0.0534504987090063	0.0532594976884525	II	0	ENSORLG00000003559	slc43a1a	solute carrier family 43, member 1a [Source:ZFIN;Acc:ZDB-GENE-030131-6327]
ENSORLT00000004442	70.663374758546	48.7358107352861	57.8975527435504	60.5863852526842	49.3835972683515	46.7249423559207	78.2645086246869	309.364870588187	117.860819679781	Even	Even	Even	0.0734453761255717	-0.104762165061907	0.186349217694013	0.140844167694014	0	0	ENSORLG00000003558	ndrg1a	N-myc downstream regulated gene 1a [Source:ZFIN;Acc:ZDB-GENE-030826-34]
ENSORLT00000004454	20.3952148407917	14.1147990379347	12.541909875893	19.7061384090273	14.2928637705716	13.8010949671548	64.5415139594623	63.7032901976266	28.5832983673498	Even	Even	Even	-0.151895988006535	-0.129136147601664	0.264930133134254	0.205641174561007	0	0	ENSORLG00000003573	inadl	InaD-like (Drosophila) [Source:ZFIN;Acc:ZDB-GENE-030616-129]
ENSORLT00000004457	75.9813487237809	64.5903260364626	41.1101203782993	85.3681320066448	67.0106229966812	51.3411046690325	217.310018701599	235.135493537519	101.591123826368	Spread	Even	NA	-0.0236050119134927	0.141567750641461	0.293614036435257	0.250803227895065	0	0	ENSORLG00000003580	tmem256	transmembrane protein 256 [Source:ZFIN;Acc:ZDB-GENE-050417-92]
ENSORLT00000004473	0.843229547397343	20.3832525160987	108.251467245033	37.015418433524	22.0517386412483	85.3275103058682	123.579122400081	58.2831830480664	99.620951777385	Spread	SOK Up	NA	0.464619809352183	0.621930851374368	1.32559643865555	0.687077528685735	I	0	ENSORLG00000003587	gipc2	GIPC PDZ domain containing family, member 2 [Source:ZFIN;Acc:ZDB-GENE-040426-921]
ENSORLT00000004480	28.2300556955254	20.4166468758131	25.2426312300982	18.4377510112379	17.7243842980697	22.1865855875073	64.4198199760893	45.7982011968337	37.4294189389051	Even	Even	Even	0.586244183402999	0.245579092316203	0.16007419767272	0.123242203536719	0	0	ENSORLG00000003594	pop7	processing of precursor 7, ribonuclease P family, [Source:ZFIN;Acc:ZDB-GENE-041010-88]
ENSORLT00000004491	0.328632349021547	140.183367223298	103.64899282063	153.965599531948	130.08499229301	75.5591810912072	350.336289538566	394.651794218277	103.057237503662	HNI Down	Spread	NA	-0.211346135539644	0.347253362037213	0.891253330298301	0.335271403281069	I	0	ENSORLG00000003603	txndc12	thioredoxin domain containing 12 (endoplasmic reticulum) [Source:ZFIN;Acc:ZDB-GENE-050522-497]
ENSORLT00000004495	0	54.4132575945642	20.3381763154429	0	23.0240911598425	9.05604632537115	45.3174546249204	66.7794919145716	45.2336498535196	Spread	Spread	Spread	0.511336397923687	-0.70908453123338	1.1034212138514	1.08469404358327	I	I	ENSORLG00000003601	uqcrc2b	ubiquinol-cytochrome c reductase core protein IIb [Source:ZFIN;Acc:ZDB-GENE-030131-1269]
ENSORLT00000004497	14.7392083866215	22.3025968133571	24.4998195541638	8.95701428416423	7.35107746772666	8.12286458939948	39.2971921221674	60.0138759850972	40.4593054692592	Even	Even	Even	0.401538346149543	-0.93131384796275	0.249599676670364	0.0986253071266679	0	0	ENSORLG00000003605	NT5C3B (1 of 2)	5'-nucleotidase, cytosolic IIIB [Source:HGNC Symbol;Acc:28300]
ENSORLT00000004498	2.17515175766918	19.8459589022829	26.5767828682536	19.6871233677745	0.120966476862888	26.3677527471151	44.363028901377	32.83541869545	51.6962076172851	HNI Down	OR Down	NA	0.177735745821024	0.103980251100702	0.777991525660291	0.886202065306774	0	I	ENSORLG00000003606	atxn2	ataxin 2 [Source:ZFIN;Acc:ZDB-GENE-060526-217]
ENSORLT00000004500	41.7943729571508	43.0334502642537	59.0575346736573	59.6920681416405	59.6955767567079	85.2071194190423	280.668822095281	137.794986379132	111.487251107137	Even	Even	Even	-0.295976846166558	0.211872592517275	0.200767157829049	0.215989529747936	0	0	ENSORLG00000003609	spg20b	spastic paraplegia 20b (Troyer syndrome) [Source:ZFIN;Acc:ZDB-GENE-060825-146]
ENSORLT00000004505	1.69827140119962	3.70531942079917	2.91521454430523	4.88743403386131	8.26599581565805	2.8209350799468	11.96780374385	20.5175167479347	16.6134768205105	Even	Even	Even	-0.976276916952674	-0.0349666079655537	0.36461738077914	0.516217845348816	0	0	ENSORLG00000003614	klhl11	kelch-like 11 (Drosophila) [Source:ZFIN;Acc:ZDB-GENE-030131-5524]
ENSORLT00000004518	0	9.30101714911034	5.44358500428382	0	13.8607521047058	7.61379897218065	24.0306170666393	18.6846712416558	18.2239757507651	Even	HNI Down	NA	-0.462222681145474	0.0802183957844688	0.950787704544009	0.969743111303098	I	I	ENSORLG00000003624	dnm1l (1 of 2)	dynamin 1-like [Source:ZFIN;Acc:ZDB-GENE-040426-1556]
ENSORLT00000004524	0	23.6621248438571	23.7940983855714	10.7575686803186	0	20.8583343526279	29.6276221118814	45.1315419412497	24.3041110647912	HNI Down	OR Down	NA	0.523209471426566	-0.0627373905437298	0.866035450098968	0.989776301712594	I	I	ENSORLG00000003628	mapkapk5	mitogen-activated protein kinase-activated protein kinase 5 [Source:ZFIN;Acc:ZDB-GENE-040718-25]
ENSORLT00000004529	29.6632488268359	8.05719826938774	26.5506122426203	5.53434681949857	14.8256652445706	35.4079475225537	90.3218044447411	58.2006491141126	216.407555114994	OR Down	Spread	NA	-0.920416133082482	-1.12514889741669	0.545184919590912	0.822423339103692	0	II	ENSORLG00000003632	GPA33 (1 of 2)	glycoprotein A33 (transmembrane) [Source:HGNC Symbol;Acc:4445]
ENSORLT00000004532	301.061273623281	275.227790064741	248.206506995666	288.391372592625	281.089605325753	258.50131995592	1336.39370495552	641.371774646636	1260.08176916113	Even	Even	Even	-0.388488776387316	-0.382400596221442	0.0961664632323579	0.0564610101192811	0	0	ENSORLG00000003636	mst1	macrophage stimulating 1 (hepatocyte growth factor-like) [Source:ZFIN;Acc:ZDB-GENE-020806-3]
ENSORLT00000004536	70.7344207583169	73.6679321097068	71.1879329463542	53.6131472130342	68.1180431096939	60.8882291092592	273.243182695321	225.400380510124	138.090967365677	Even	Even	Even	0.0225626697977557	-0.216889316845518	0.0219737840215612	0.119140555979423	0	0	ENSORLG00000003634		Uncharacterized protein [Source:UniProtKB/TrEMBL;Acc:H2LF05]
ENSORLT00000004538	33.4730520820248	19.6989160409094	23.2093233941128	27.4128420107832	22.9686845795948	23.639268375216	69.8256225051519	49.7306400974362	98.2115991528645	Even	Even	Even	0.0734626638531838	0.0281739793447311	0.281129397354311	0.0971010518330746	0	0	ENSORLG00000003640	mrps2	mitochondrial ribosomal protein S2 [Source:ZFIN;Acc:ZDB-GENE-070112-992]
ENSORLT00000004539	0	15.1740805228476	3.49259181962927	16.9835423368843	12.6680423501735	12.6162268036019	37.9127029047735	53.4754002960257	20.5705922301175	Spread	Even	NA	-0.999467410548576	0.179627239913511	1.27716105629943	0.177911754167865	I	0	ENSORLG00000003641		Uncharacterized protein [Source:UniProtKB/TrEMBL;Acc:H2LF08]
ENSORLT00000004545	12.8421288787332	13.2378724833905	10.8088970841165	14.8628070876147	13.8897473546145	14.964358891465	36.5685433827773	41.1156090111332	37.3793094679783	Even	Even	Even	-0.0562086670639633	0.188796166150629	0.105986145061284	0.0407134350542033	0	0	ENSORLG00000003647	CLP1	cleavage and polyadenylation factor I subunit 1 [Source:HGNC Symbol;Acc:16999]
ENSORLT00000004555	19.9913759996139	19.242288269935	41.4485403945394	28.8293696424052	26.0456531606823	51.792565065402	74.1456788438252	67.4930794435875	106.66158150292	SOK Up	Spread	NA	-0.0368013234200303	0.365998128764716	0.468880575920605	0.397406051380377	0	0	ENSORLG00000003652		Uncharacterized protein [Source:UniProtKB/TrEMBL;Acc:H2LF23]
ENSORLT00000004557	24.5116923283978	3.80138957296337	28.2221847459537	68.4744172041148	5.2676625482398	37.578078669684	61.6431724809354	59.3925315156017	47.9245488143145	OR Down	OR Down	OR Down	0.00550160753415616	0.982993469156315	0.698307040587577	0.851759843175174	0	0	ENSORLG00000003656		Uncharacterized protein [Source:UniProtKB/TrEMBL;Acc:H2LF25]
ENSORLT00000004560	228.22240219517	207.168517591205	189.786000652888	199.087836470656	176.725727501749	168.199582618097	619.150895873026	568.252827972173	445.647896724922	Even	Even	Even	0.199728530360952	-0.000894473225055952	0.0923613848843472	0.0879697721300364	0	0	ENSORLG00000003659	eci2	enoyl-CoA delta isomerase 2 [Source:ZFIN;Acc:ZDB-GENE-040718-392]
ENSORLT00000004562	27.0932123165895	96.5195688778501	58.9316747554887	51.6441098725324	197.186601331487	129.994986273475	110.846764709618	126.486908245272	167.273666068715	HNI Down	HNI Down	HNI Down	0.4366878654804	1.48997421079372	0.571140322098978	0.576855105222306	0	II	ENSORLG00000003662		Uncharacterized protein [Source:UniProtKB/TrEMBL;Acc:H2LF30]
ENSORLT00000004563	7.74694580678696	10.9180901298591	6.66482574761521	9.74806721755119	8.86719210874951	6.851911516634	30.0207907862913	49.1329708978738	22.5049945635764	Even	Even	Even	-0.419860880284165	-0.412061380395734	0.261803545054094	0.174889207178135	0	0	ENSORLG00000003664	wrap53	WD repeat containing, antisense to TP53 [Source:ZFIN;Acc:ZDB-GENE-030131-515]
ENSORLT00000004575	12.5936243324969	8.96372397055806	9.5993442056512	15.1622870324797	13.2120032317195	16.8183841931463	98.2128564688895	69.614730833727	36.9494068553142	Even	Even	Even	-1.13147714803094	-0.594930301044132	0.186650045596124	0.119832863921169	II	0	ENSORLG00000003671	slc43a3b	solute carrier family 43, member 3b [Source:ZFIN;Acc:ZDB-GENE-060312-28]
ENSORLT00000004580	114.409508430568	59.2853195075444	51.8322029432666	67.6370730219191	48.3385454648103	34.5664874664072	152.985308862639	110.014144514911	123.338833726804	Spread	Spread	Spread	0.808398201555098	0.225264900098701	0.454684873678539	0.331045106054878	0	0	ENSORLG00000003675	kl	klotho [Source:ZFIN;Acc:ZDB-GENE-110221-1]
ENSORLT00000004583	0	8.71438732765706	16.0894544163055	7.28826068390795	4.94784240457775	10.5950949260068	37.5949426306306	37.8945946287349	54.8047466039763	HNI Down	Even	NA	-0.808175797234917	-0.927732823383412	0.974124805381251	0.372828623553798	I	0	ENSORLG00000003678	cc2d1b	coiled-coil and C2 domain containing 1B [Source:ZFIN;Acc:ZDB-GENE-030131-1426]
ENSORLT00000004595	0	35.0475778328212	59.4382913670097	61.4498608772305	32.9354412314962	48.2824341881219	177.155267200196	167.570333504693	49.869046462918	HNI Down	Even	NA	-0.477238395904072	0.117250227592612	0.948648089562505	0.300090688899174	I	0	ENSORLG00000003686	si:dkey-222f8.3	si:dkey-222f8.3 [Source:ZFIN;Acc:ZDB-GENE-030131-3658]
ENSORLT00000004603	0	9.13363283692637	7.65682338305076	0	4.84270626851773	11.1896103231075	35.6007023218247	18.3190813285677	37.9409895164677	Even	Spread	NA	-0.866844994823914	-0.933503522697869	0.876017294076973	1.05005980229384	I	I	ENSORLG00000003692	slc38a10	solute carrier family 38, member 10 [Source:ZFIN;Acc:ZDB-GENE-050309-21]
ENSORLT00000004608	10.1851492024109	34.8884505129615	21.123396753148	20.6455777585864	21.6527901511555	22.4121039481008	80.4740536711426	30.0495634416106	36.0214674646123	HNI Down	Even	NA	0.438455587601544	0.40568902509148	0.560988171185173	0.0410825628999036	0	0	ENSORLG00000003697		Uncharacterized protein [Source:UniProtKB/TrEMBL;Acc:H2LF75]
ENSORLT00000004609	8.53767391124556	1.68260022359324	2.53447741760015	7.39062533637486	1.48075152387226	2.82939268344423	14.7303130380848	36.5389098876786	12.1356310970285	Even	Even	Even	-0.728595993639651	-0.853027373832155	0.87878340007095	0.794062967395838	I	0	ENSORLG00000003696	timmdc1	translocase of inner mitochondrial membrane domain containing 1 [Source:ZFIN;Acc:ZDB-GENE-050417-369]
ENSORLT00000004619	0	25.8498927041099	13.4675862417717	0	46.3754768604849	30.3718086649044	64.351144504474	43.0458685283425	115.591966483785	HNI Down	HNI Down	HNI Down	-0.918767187302802	0.0461777190031282	0.986488185348671	0.920779719826769	I	I	ENSORLG00000003706	zgc:136858	zgc:136858 [Source:ZFIN;Acc:ZDB-GENE-060421-6632]
ENSORLT00000004639	9.62484759370371	75.9534808493613	75.7322774251943	9.59889580438336	65.6982971488625	55.2943952340751	416.892292739225	214.70379860843	335.13369533153	HNI Down	HNI Down	HNI Down	-0.998308897548521	-1.30308822226301	0.711010130710231	0.68555423177399	0	II	ENSORLG00000003719	slc16a6a (1 of 2)	solute carrier family 16 (monocarboxylic acid transporters), member 6a [Source:ZFIN;Acc:ZDB-GENE-110208-1]
ENSORLT00000004644	222.119106925762	384.867675966988	363.64929147197	225.687185341834	381.414910368078	353.956840315294	569.113926335058	702.4593768521	331.814896943355	Spread	Spread	Spread	0.860841123585741	0.846535549335844	0.273458068700895	0.259478091577165	0	0	ENSORLG00000003724	cnp	2',3'-cyclic nucleotide 3' phosphodiesterase [Source:ZFIN;Acc:ZDB-GENE-030521-29]
ENSORLT00000004648	0	14.5943865095592	7.17646885969793	0	16.6527922752144	11.3827974034428	21.9951162975123	25.6482909611237	54.560439148222	Spread	HNI Down	NA	-0.646016995177792	-0.281155672156634	1.00559109871318	0.910770552503113	I	I	ENSORLG00000003727	si:dkey-230e6.2	si:dkey-230e6.2 [Source:ZFIN;Acc:ZDB-GENE-090313-262]
ENSORLT00000004649	33.959817139394	42.0082718180952	31.2826266496616	45.3252812507108	48.9746678987415	44.1259956804969	108.285171326068	142.927265704947	208.389795799319	Even	Even	Even	-0.514436032325101	-0.146308937096868	0.156152219013736	0.0547311124328898	0	0	ENSORLG00000003729	nub1	negative regulator of ubiquitin-like proteins 1 [Source:ZFIN;Acc:ZDB-GENE-080212-11]
ENSORLT00000004654	18.3920501558758	26.8373148771101	26.2338031763459	21.0156455776264	30.9624136577182	28.4599152253184	69.4905195944002	87.3760261848291	113.907659971152	Even	Even	Even	-0.33685603190289	-0.166179153857013	0.197780087124593	0.192966269028448	0	0	ENSORLG00000003733	CTNND1 (1 of 3)	catenin (cadherin-associated protein), delta 1 [Source:HGNC Symbol;Acc:2515]
ENSORLT00000004668	8.28963999906614	6.5535143327021	6.55867285245794	7.26667862607663	6.55024832208941	6.78705263302156	25.1374128789614	20.7540918736325	22.6138740159604	Even	Even	Even	-0.0935207942565197	-0.148331751003001	0.140296452153953	0.0531463946101363	0	0	ENSORLG00000003745	wwc3	WWC family member 3 [Source:ZFIN;Acc:ZDB-GENE-070209-229]
ENSORLT00000004673	0	26.4025767157651	17.3157461190935	0	34.3310337655227	15.7242811705425	66.0802794341947	60.2933664624398	56.4011539611831	HNI Down	Spread	NA	-0.478794710178087	-0.283509501806644	0.920436397985792	1.03000089164861	I	I	ENSORLG00000003751	tmpob	thymopoietin b [Source:ZFIN;Acc:ZDB-GENE-050522-8]
ENSORLT00000004676	77.1794459573082	46.7424813544261	28.9672434664128	155.700806233706	123.191846690404	63.8541414009209	1594.0771132325	2611.11344614048	971.309337765187	Spread	Spread	Spread	-3.49645631653803	-2.33179936730154	0.47841780203061	0.407634607306463	II	II	ENSORLG00000003753	HMOX1 (1 of 2)	heme oxygenase (decycling) 1 [Source:HGNC Symbol;Acc:5013]
ENSORLT00000004678	0	16.4500246613225	53.2732627410976	0.0487165516501255	25.0516629660153	58.3950652268903	62.3833985852324	62.3511569213731	99.2631587341352	Spread	Spread	Spread	-0.0988090116145336	0.161247886009611	1.17370456432481	1.05175891891448	I	I	ENSORLG00000003750	arsg	arylsulfatase G [Source:ZFIN;Acc:ZDB-GENE-060503-154]
ENSORLT00000004682	78.2095363952271	141.861671406696	59.5161628164119	83.4992250394515	140.415022655748	58.076963686216	153.4148812092	386.346866473548	129.509652012442	Spread	Spread	Spread	0.325670329981682	0.338021336378702	0.463216813229605	0.448534326318461	0	0	ENSORLG00000003755	xylb	xylulokinase homolog (H. influenzae) [Source:ZFIN;Acc:ZDB-GENE-040426-1373]
ENSORLT00000004685	5.63467531281712	6.10311550571672	10.2386229984653	12.3020725851508	10.0215039459244	17.0487132085757	48.4778597851052	31.6887330071742	42.5950425019432	Even	Even	Even	-0.896869381389201	-0.0556447467087012	0.345877057947791	0.273161500972595	0	0	ENSORLG00000003759	smarcc1b	SWI/SNF related, matrix associated, actin dependent regulator of chromatin, subfamily c, member 1b [Source:ZFIN;Acc:ZDB-GENE-060503-273]
ENSORLT00000004692	6.2326453417829	13.1918631219119	6.94630866204395	15.557208384791	30.5918884928999	16.139897291221	29.9790431043103	77.1351222319834	86.8066689393035	Even	Even	Even	-1.29349112956499	-0.0534561285453473	0.435544468889013	0.410203443740263	II	0	ENSORLG00000003765	rorca	RAR-related orphan receptor C a [Source:ZFIN;Acc:ZDB-GENE-990415-250]
ENSORLT00000004693	28.4812170858991	32.9777557041841	41.2379639522543	18.9055814556963	30.3409190491161	33.9360298550674	88.8338792843236	68.6881183228084	84.7212260415957	Even	Even	Even	0.346899340912066	0.0428586681442158	0.189009898977593	0.283062993290337	0	0	ENSORLG00000003768	mrps5	mitochondrial ribosomal protein S5 [Source:ZFIN;Acc:ZDB-GENE-060929-264]
ENSORLT00000004703	3.823178348718	7.42453168256276	6.92112523546312	7.51322669933004	13.1246733232806	9.36567576418171	24.159006108351	26.6046412691822	21.339195269356	Even	Even	Even	-0.403627700987467	0.320040811505125	0.322018288707587	0.285885386932011	0	0	ENSORLG00000003774	ASTE1	asteroid homolog 1 (Drosophila) [Source:HGNC Symbol;Acc:25021]
ENSORLT00000004717	53.0897079545903	43.4731041755207	37.5110585280533	74.8676344622101	56.5294876716852	48.819299977463	66.1955745601335	135.183000957193	91.0203265209312	Even	Even	Even	0.460052707947106	0.886755088605379	0.175883104980191	0.22274297632719	0	0	ENSORLG00000003783	dnajc7	DnaJ (Hsp40) homolog, subfamily C, member 7 [Source:ZFIN;Acc:ZDB-GENE-040426-2483]
ENSORLT00000004719	200.727444914641	227.565752099236	89.5518738479655	71.784928142917	77.7542403097031	35.3521272178269	49.1677062918094	147.82084851386	30.5519053842266	SOK Down	SOK Down	SOK Down	2.77135993552219	1.28551670626457	0.423924509905855	0.372422555043895	II	II	ENSORLG00000003789	kdm6bb	lysine (K)-specific demethylase 6B, b [Source:ZFIN;Acc:ZDB-GENE-040724-166]
ENSORLT00000004727	9.22353899268396	7.56290076536658	4.44742725159361	12.2811466792006	7.58256413235431	2.30644531930682	23.6704356641716	69.9790492495919	28.7376221995858	Even	Even	Even	-0.942050047447339	-0.879798249033146	0.342571237598713	0.675250524626916	0	0	ENSORLG00000003795	tmem88b	transmembrane protein 88 b [Source:ZFIN;Acc:ZDB-GENE-060929-644]
ENSORLT00000004728	24.080900849581	21.8880166132338	28.0922754552586	35.9034758507648	59.9911416027467	46.0746097603107	58.0339153934327	93.9893255736047	84.8091444553443	Even	Even	Even	-0.0921141811357781	0.846674376034246	0.127444601493512	0.255525795442807	0	0	ENSORLG00000003796	ttc33	tetratricopeptide repeat domain 33 [Source:ZFIN;Acc:ZDB-GENE-040718-480]
ENSORLT00000004735	0	16.9286125577238	12.3044680058104	0	8.51536844686829	5.30915997481587	17.5008325390642	23.1656503399617	27.2607855881827	HNI Down	Even	NA	0.368573527347831	-0.711798071594467	0.897941208138634	0.933285751616905	I	I	ENSORLG00000003802	slc35b4	solute carrier family 35, member B4 [Source:ZFIN;Acc:ZDB-GENE-030131-2457]
ENSORLT00000004740	7.94806038520038	14.4086863298037	4.35698219297803	4.2353861273091	9.97595890681386	2.00196103620651	13.6383829262657	26.7239270524397	28.5790042331183	Even	Even	Even	0.217175072514939	-0.50322799785617	0.572027314375525	0.761140509812047	0	0	ENSORLG00000003807	wap65-like	Oryzias latipes warm-temperature-acclimation-related-65 kDa-protein-like-protein (wap65-like), mRNA. [Source:RefSeq mRNA;Acc:NM_001104852]
ENSORLT00000004742	47.28241741597	58.6685565502804	54.7198592969129	138.070003142838	155.625846123583	150.654051879972	348.28889655654	877.974898163799	629.890150555341	Even	Even	Even	-1.9451739045992	-0.477585796291016	0.107949837113997	0.0610923929084509	II	0	ENSORLG00000003807	wap65-like	Oryzias latipes warm-temperature-acclimation-related-65 kDa-protein-like-protein (wap65-like), mRNA. [Source:RefSeq mRNA;Acc:NM_001104852]
ENSORLT00000004757	0	69.857740276629	27.0890054560775	89.4007932385284	35.7503942693758	22.3589316953079	200.941223404767	155.20411019227	34.8314227797593	Spread	HNI Up	NA	-0.426855964456085	0.178693585899864	1.08990543530137	0.721545389128616	I	0	ENSORLG00000003819	atic	5-aminoimidazole-4-carboxamide ribonucleotide formyltransferase/IMP cyclohydrolase [Source:ZFIN;Acc:ZDB-GENE-011212-4]
ENSORLT00000004758	10.7846737296871	10.9194650743429	7.36696314491238	8.51176200205746	14.8662923294878	8.88899161070617	28.4107419729978	25.4088555640652	22.8305085505906	Even	Even	Even	0.186260470376249	0.336736216778324	0.207758421724333	0.331442135148296	0	0	ENSORLG00000003825	dhx58	DEXH (Asp-Glu-X-His) box polypeptide 58 [Source:ZFIN;Acc:ZDB-GENE-120612-3]
ENSORLT00000004764	9.78558014026285	10.8562377320798	6.06031370544492	6.63534866812614	13.6610119637891	9.31770109486705	37.5955170355695	45.1239933743227	18.3478215715082	Even	Even	Even	-0.335327430111325	-0.18599996666341	0.282835028883202	0.359160796143536	0	0	ENSORLG00000003827	zgc:65997	zgc:65997 [Source:ZFIN;Acc:ZDB-GENE-040426-1502]
ENSORLT00000004779	0	4.69092874607622	1.15747442374778	0	14.948098339855	2.27493023407885	4.90432799684416	12.1435824190323	25.348867675805	Even	Spread	NA	-1.27287745729062	0.285346723145255	1.25351886754038	1.40294078049793	III	I	ENSORLG00000003834	WIPI1 (1 of 2)	WD repeat domain, phosphoinositide interacting 1 [Source:HGNC Symbol;Acc:25471]
ENSORLT00000004781	0	33.102765037601	12.47134522889	0	18.1048470904708	8.60519228489367	33.629870595772	40.7694387696659	26.0894653787133	Spread	Spread	Spread	0.444214545052137	-0.326617843299065	1.1005043391853	1.01715746824286	I	I	ENSORLG00000003836	zgc:162618	zgc:162618 [Source:ZFIN;Acc:ZDB-GENE-030131-4476]
ENSORLT00000004790	0.203688870067597	139.621113348464	136.130795474693	123.159403358305	135.928849995744	91.7764981073918	511.263433950641	381.646771827307	213.660999419991	HNI Down	Even	NA	-0.418625731701239	-0.0721468631120259	0.864315956284195	0.194268698954717	I	0	ENSORLG00000003837	SHMT2 (1 of 2)	serine hydroxymethyltransferase 2 (mitochondrial) [Source:HGNC Symbol;Acc:10852]
ENSORLT00000004794	108.82299688089	78.2706692874961	118.533408065355	94.9445464596117	70.7173734700572	84.1794297744205	205.593751925032	117.924599161471	168.698600082478	Even	Even	Even	0.897440509346058	0.606680426230494	0.20624357783876	0.145755445189147	0	0	ENSORLG00000003840	sap18	sin3-associated polypeptide [Source:ZFIN;Acc:ZDB-GENE-040426-1679]
ENSORLT00000004808	94.8893518315867	191.635438000696	219.586311984688	76.0705200236146	172.748097787743	198.734280717773	279.320109107221	310.810258726122	296.309486078166	HNI Down	HNI Down	HNI Down	0.776393875976427	0.598997966838842	0.387869027143227	0.433274495058291	0	0	ENSORLG00000003850	mif	macrophage migration inhibitory factor [Source:ZFIN;Acc:ZDB-GENE-080708-1]
ENSORLT00000004812	0.107588192543228	50.6094857723344	10.8790484212518	0	276.131799601558	62.5162242375336	93.0349459429241	183.611673562454	205.915705358932	Spread	Spread	Spread	-1.38484134555071	1.07403379346097	1.29547714814501	1.28267855702244	III	III	ENSORLG00000003855	asb13b	ankyrin repeat and SOCS box containing 13b [Source:ZFIN;Acc:ZDB-GENE-091118-116]
ENSORLT00000004815	107.954071915378	113.739049628794	138.292245715198	88.506626923988	88.3404035938043	113.89690708724	349.124697643955	405.527079673839	137.369502073049	Even	Even	Even	0.275822639170491	-0.0323665157704312	0.134235522087269	0.151755230938716	0	0	ENSORLG00000003853	zgc:56576	zgc:56576 [Source:ZFIN;Acc:ZDB-GENE-040426-1082]
ENSORLT00000004818	46.1375930142185	221.712715980117	460.281001997678	13.3555564068105	84.9625613118974	91.846393324303	212.589173708705	303.637782903378	237.457015576841	Spread	HNI Down	NA	1.53520143710815	-0.401749179878096	0.85644703462348	0.685711627325712	II	0	ENSORLG00000003858	prkar1ab	protein kinase, cAMP-dependent, regulatory, type I, alpha (tissue specific extinguisher 1) b [Source:ZFIN;Acc:ZDB-GENE-050417-238]
ENSORLT00000004820	11.474824545579	11.5834436001781	12.5003557733951	12.2957637021707	12.8216109483634	12.9362421664607	23.1784204173296	22.1729730551071	29.4920716912322	Even	Even	Even	0.511285640014334	0.60911972713907	0.0475293158796158	0.0269251326789543	0	0	ENSORLG00000003857	kmt2ca	lysine (K)-specific methyltransferase 2Ca [Source:ZFIN;Acc:ZDB-GENE-080520-3]
ENSORLT00000004822	317.819926607084	220.297476258449	353.380629050491	396.097280266356	233.324249155726	388.357260626016	641.062142398574	451.04327698245	479.809657302527	Spread	Spread	Spread	0.766742741225555	0.957863254941053	0.231869377218326	0.270660849762702	0	0	ENSORLG00000003862	fn1b	fibronectin 1b [Source:ZFIN;Acc:ZDB-GENE-030131-6545]
ENSORLT00000004823	0	19.1736514046594	13.5888167063314	0	32.8787953401538	21.2814426620809	31.1607542105291	27.6315870799326	46.0585691151516	HNI Down	HNI Down	HNI Down	-0.093260938049829	0.631929096346921	0.902984361226475	0.923670179298733	I	I	ENSORLG00000003863	fam208b	family with sequence similarity 208, member B [Source:ZFIN;Acc:ZDB-GENE-041111-225]
ENSORLT00000004825	7.70859717256096	11.6487940730738	12.1257605419477	13.7544020892123	15.7639782554972	20.0278576566205	42.2809826294945	35.4577188638849	46.2967410513387	Even	Even	Even	-0.393138040314864	0.261057502094781	0.231011231269078	0.193971642731399	0	0	ENSORLG00000003864	wdr82	WD repeat domain containing 82 [Source:ZFIN;Acc:ZDB-GENE-030131-333]
ENSORLT00000004826	51.573632130768	30.9719343722423	29.5711130861041	64.992047704023	40.048285881349	31.8801684210581	129.942192573127	80.2472726956225	53.569604605027	Even	Spread	NA	0.350742719876766	0.639080283123959	0.329621943257451	0.377949236634528	0	0	ENSORLG00000003867	zgc:112263	zgc:112263 [Source:ZFIN;Acc:ZDB-GENE-050522-453]
ENSORLT00000004831	21.2575108626684	150.276114721323	84.1454185608504	6.3501792027328	71.6597741807752	40.3923334223954	293.503551490709	147.202094325086	359.092470259473	HNI Down	HNI Down	HNI Down	-0.0603394622836834	-1.17097643690756	0.756997045429285	0.827634853847836	0	II	ENSORLG00000003869	fam20a	family with sequence similarity 20, member A [Source:ZFIN;Acc:ZDB-GENE-081022-117]
ENSORLT00000004839	255.341454463064	238.671089238877	180.265415251928	273.45441181374	287.046356789491	208.861165982946	689.464374844854	806.832813574665	356.721228246332	Spread	Spread	Spread	0.126500624918513	0.316819637581026	0.175405640858114	0.16288732410438	0	0	ENSORLG00000003875	glyctk	glycerate kinase [Source:ZFIN;Acc:ZDB-GENE-061013-308]
ENSORLT00000004840	197.228942973169	144.890360069482	322.993203454965	89.8154938121495	79.7735017132517	214.170240651217	1908.23548669233	5302.59090531901	1801.80146130782	Spread	SOK Up	NA	-2.1753150157495	-2.96871194160952	0.412889142380301	0.585239478834798	II	II	ENSORLG00000003876	dio1	deiodinase, iodothyronine, type I [Source:ZFIN;Acc:ZDB-GENE-030328-41]
ENSORLT00000004841	0	8.03536932301723	4.51416457943233	0	21.7854902238595	10.7602629480886	34.7106070232628	28.7911871888205	33.6162769984432	Even	Spread	NA	-1.3671434862948	0.00769203251047631	0.96287966203126	1.00409539779904	III	I	ENSORLG00000003878	taf3	TAF3 RNA polymerase II, TATA box binding protein (TBP)-associated facto [Source:ZFIN;Acc:ZDB-GENE-030131-6406]
ENSORLT00000004848	84.1539390471022	92.9928794296761	93.2017524766848	67.8652606699769	74.6353754685451	73.5002073537112	212.943091421846	317.446489596063	198.408380673359	Even	Even	Even	0.154264306957604	-0.169519477298323	0.0573095368122129	0.0503572209544117	0	0	ENSORLG00000003882	rab5c	RAB5C, member RAS oncogene family [Source:ZFIN;Acc:ZDB-GENE-031118-30]
ENSORLT00000004855	18.9570173630261	21.7119648981084	14.0817078737311	8.55312513299957	16.9351877633391	12.3455485410277	38.6192146703141	54.8467332801507	40.9189974543085	Even	Even	Even	0.289540027946778	-0.243659092431658	0.211718897312985	0.332824484389614	0	0	ENSORLG00000003885		Uncharacterized protein [Source:UniProtKB/TrEMBL;Acc:H2LFW0]
ENSORLT00000004870	15.7725746047058	17.6181087983447	9.42509682122652	16.2859339860805	20.9786629637444	14.5973435809107	53.3718202353986	80.3446921866159	62.1230612626349	Even	Even	Even	-0.608495301088485	-0.331961727898167	0.301130395187328	0.191262510047937	0	0	ENSORLG00000003898	wfs1b	Wolfram syndrome 1b (wolframin) [Source:ZFIN;Acc:ZDB-GENE-050809-19]
ENSORLT00000004897	74.411003503847	70.9698537661006	112.959108932698	40.4971764823367	34.8198849068303	30.8072704606624	138.534783290168	46.0687487666128	127.509435898842	Spread	Even	NA	1.31216505108741	0.0286496705191871	0.27072132775754	0.137632714257043	II	0	ENSORLG00000003920	frya	furry homolog a (Drosophila) [Source:ZFIN;Acc:ZDB-GENE-060510-4]
ENSORLT00000004901	0.0331844361935352	287.627828971234	98.3815346610676	0.0291357721884203	231.822035362113	61.3116246987129	369.981567307436	278.689982256158	197.399434793694	Spread	Spread	Spread	0.452943656230934	0.0558858200755176	1.13592534398579	1.22910392301388	I	I	ENSORLG00000003925	dhtkd1	dehydrogenase E1 and transketolase domain containing 1 [Source:ZFIN;Acc:ZDB-GENE-041212-44]
ENSORLT00000004905	8.05913858100014	14.9609101378408	39.8703264225675	9.38020979384587	19.9726382971757	52.9155710810885	36.8618839213317	149.712980609382	435.375969718606	SOK Up	Spread	NA	-1.72092689144275	-1.33342741105629	0.798223491542269	0.82791522887988	II	II	ENSORLG00000003927	acot11	Oryzias latipes acyl-CoA thioesterase 11 (acot11), mRNA. [Source:RefSeq mRNA;Acc:NM_001161652]
ENSORLT00000004908	4.71274722775456	11.6430993545612	15.4940268275406	13.8259672526473	17.3997608241743	17.8275433598747	16.9711678483625	12.9928624984511	25.0416623768341	Even	Even	Even	0.796669203381708	1.41973092017042	0.514612285656458	0.134379797864246	0	II	ENSORLG00000003931	gpr137c	G protein-coupled receptor 137c [Source:ZFIN;Acc:ZDB-GENE-041114-145]
ENSORLT00000004909	9.44734974251257	3.49721944195838	4.22225274090097	11.3717341417809	8.69154310168442	4.0157717860189	19.7886943204369	23.0917268791653	27.8578205141461	Even	Even	Even	-0.457904879265546	0.0302505570723564	0.567312035994981	0.463825105602702	0	0	ENSORLG00000003932	rfxap	regulatory factor X-associated protein [Source:ZFIN;Acc:ZDB-GENE-091204-321]
ENSORLT00000004922	4.64001963970059	6.13782857414758	6.2766093134698	4.69251549835257	5.40783798285754	4.85133909983528	10.9125517927083	20.6294854653523	17.1546537744351	Even	Even	Even	0.0712876230781491	-0.118552431460954	0.159632130036067	0.075369384192928	0	0	ENSORLG00000003940	usp20	ubiquitin specific protease 20 [Source:ZFIN;Acc:ZDB-GENE-040426-1219]
ENSORLT00000004923	2.06924287738281	1.38456692530762	2.32506153819584	2.7756121964686	1.14379623480849	4.70173260776596	10.4230474343447	12.9978478697169	13.4829041987655	Even	Even	Even	-1.08994720305974	-0.512856125754842	0.252438868209733	0.619754057916783	II	0	ENSORLG00000003938	dctn1a	dynactin 1a [Source:ZFIN;Acc:ZDB-GENE-070117-2205]
ENSORLT00000004927	7.34292142237995	6.43389754298313	7.7296337752056	4.88825148486983	5.71028328209144	6.74480205693293	27.8667347126143	28.4407246046716	29.9015861500021	Even	Even	Even	-0.418107163769693	-0.72849525407745	0.0927882566387064	0.160920541642362	0	0	ENSORLG00000003938	dctn1a	dynactin 1a [Source:ZFIN;Acc:ZDB-GENE-070117-2205]
ENSORLT00000004934	0.365049149639813	8.9023420483888	11.4314665059139	13.4054911270848	15.9350132021587	13.4676713910532	33.2951231318785	45.1525750840475	40.7502598359218	HNI Down	Even	NA	-0.940773963024515	0.107561240325041	0.840433315836791	0.101111902620124	0	0	ENSORLG00000003948	rprd1b	regulation of nuclear pre-mRNA domain containing 1B [Source:ZFIN;Acc:ZDB-GENE-030131-355]
ENSORLT00000004951	39.5179849220422	32.8524777140816	31.6953600910532	48.4894267599264	39.8830398518612	34.1318715122406	109.090897187956	84.1472919359199	74.1603270339714	Even	Even	Even	0.22346737790157	0.458803879894302	0.121716927070732	0.176955521515382	0	0	ENSORLG00000003961	stat5.1	signal transducer and activator of transcription 5.1 [Source:ZFIN;Acc:ZDB-GENE-030820-2]
ENSORLT00000004962	24.6706824251478	27.7416889489713	120.082175747394	49.1345691979677	40.1421901344366	146.384777028066	109.448966888358	144.592820512639	480.571376376051	SOK Up	SOK Up	SOK Up	-0.505471491415146	-0.0553059402486313	0.943005021174026	0.7499967260864	I	0	ENSORLG00000003970		Uncharacterized protein [Source:UniProtKB/TrEMBL;Acc:H2LG68]
ENSORLT00000004965	60.5190867722684	86.536482770817	71.5232803879213	71.3610838981426	106.316711187512	88.1525165866691	175.452067102951	248.33333056871	106.623439760281	Even	Even	Even	0.30601149762514	0.588363306848182	0.179249850690513	0.197294719691091	0	0	ENSORLG00000003975	surf1	surfeit 1 [Source:ZFIN;Acc:ZDB-GENE-041108-2]
ENSORLT00000004968	42.4987497573079	86.8241170014101	0.0455162138066746	68.6799077759917	149.845028431348	0.0441689508860808	228.433788799231	552.256272459076	164.879467251984	Spread	Spread	Spread	-1.28473597142375	-0.528131554090001	1.0062582139599	1.02925400490423	III	I	ENSORLG00000003976		Uncharacterized protein [Source:UniProtKB/TrEMBL;Acc:H2LG74]
ENSORLT00000004974	9.52492692964427	9.1875229373036	8.16388796994893	8.19916848291684	9.04933836935122	8.26519231090146	37.3008949821921	26.720250093825	59.2031495792562	Even	Even	Even	-0.611915746867411	-0.68698023049848	0.0791141477327241	0.0556101159181297	0	0	ENSORLG00000003980	surf6	surfeit 6 [Source:ZFIN;Acc:ZDB-GENE-040426-1333]
ENSORLT00000004977	21.1195583722273	16.2479781469049	20.4715790351212	16.9469956742837	8.33504826945918	11.8428321007577	49.1107454371594	24.5658757898122	100.339789678173	Even	Even	Even	-0.00414347088193695	-0.643802753459493	0.137215119619598	0.349945678017469	0	0	ENSORLG00000003980	surf6	surfeit 6 [Source:ZFIN;Acc:ZDB-GENE-040426-1333]
ENSORLT00000004978	0	337.278008852761	299.89703479462	0	258.81496352378	99.861205746334	827.601024590578	63.5759708934442	56.7778327171257	HNI Down	Spread	NA	1.01183394871036	0.182826081717629	0.870484931410372	1.09173943022254	III	I	ENSORLG00000003982	gadd45g	growth arrest and DNA-damage-inducible, gamma [Source:ZFIN;Acc:ZDB-GENE-040426-1882]
ENSORLT00000004982	355.20591411238	244.990143267633	418.675203425901	480.514880715672	378.701533345512	596.589621011807	1069.91752299747	895.6354174222	1279.35244503058	Spread	Spread	Spread	-0.0862421405032284	0.428604238069376	0.258770892131192	0.224662765859626	0	0	ENSORLG00000003987		Uncharacterized protein [Source:UniProtKB/TrEMBL;Acc:H2LG88]
ENSORLT00000004985	238.954194415872	312.520296801343	270.209866989049	284.615419413473	343.456295584761	364.70209343956	747.502558985423	689.110603699435	963.324560346593	Spread	Spread	Spread	0.0386217401135735	0.31150249109366	0.134800757390846	0.125369844844886	0	0	ENSORLG00000003987		Uncharacterized protein [Source:UniProtKB/TrEMBL;Acc:H2LG88]
ENSORLT00000004990	159.286206867929	204.467907254996	142.664462032417	231.689023077929	366.326844339416	199.968323139062	470.948098903926	595.997404946655	272.68139206951	Spread	Spread	Spread	0.181533484996479	0.83756332360163	0.189463646372211	0.332058534908242	0	0	ENSORLG00000003994		Uncharacterized protein [Source:UniProtKB/TrEMBL;Acc:H2LG96]
ENSORLT00000004992	11.11574272139	12.6575976044985	9.24977107412138	10.1525334548387	8.16887969986331	8.80810532236154	25.7183949935377	32.591513944734	39.6996971700076	Even	Even	Even	0.0155153990145069	-0.268097215333509	0.155025993183697	0.111963290299813	0	0	ENSORLG00000003991	alg5	asparagine-linked glycosylation 5 homolog (yeast, dolichyl-phosphate beta-glucosyltransferase) [Source:ZFIN;Acc:ZDB-GENE-030131-6586]
ENSORLT00000004997	272.976578785938	233.73114812425	211.633476284095	135.313636489479	95.645511905558	106.910880140695	338.338988153639	398.680191177529	165.838262408019	Even	Even	Even	1.25513356106008	0.166932670809569	0.129750757032241	0.181505240450717	II	0	ENSORLG00000003998	abcd3b	ATP-binding cassette, sub-family D (ALD), member 3b [Source:ZFIN;Acc:ZDB-GENE-050517-29]
ENSORLT00000005001	8.72134015606818	18.0325888750042	26.0259706886001	11.7695122914957	19.0824514142858	29.5339213915257	22.7107984840095	66.8156480022898	36.7477381470328	Even	Even	Even	0.326463289266093	0.520686045788242	0.492271205208421	0.443561935672907	0	0	ENSORLG00000004002	ccbl1	cysteine conjugate-beta lyase; cytoplasmic (glutamine transaminase K, kyneurenine aminotransferase) [Source:ZFIN;Acc:ZDB-GENE-040426-2676]
ENSORLT00000005004	8.0342675618806	7.22832109812385	5.93010813273289	6.23661908354102	6.04650654796262	4.5326927356516	17.0153399947529	18.6996794944701	33.4479917536211	Even	Even	Even	-0.121470998338559	-0.45521919067426	0.150282919865233	0.166581126522742	0	0	ENSORLG00000004005	twistnb	TWIST neighbor [Source:ZFIN;Acc:ZDB-GENE-041007-3]
ENSORLT00000005016	87.4785844877115	57.6723436308795	158.161856784026	50.7689785559245	31.0322701581472	49.746772891648	124.34966827872	121.670450380069	100.669878420912	Spread	Even	NA	1.39212259925276	0.186905840633081	0.510481143668132	0.2534056207256	II	0	ENSORLG00000004014	cnn3a	calponin 3, acidic a [Source:ZFIN;Acc:ZDB-GENE-030131-5130]
ENSORLT00000005026	31.3602707616586	29.267570748845	18.3325138200348	19.5936940662092	21.9573184212165	14.2360194566045	60.0044220070398	41.6431190652323	34.3712587369865	Even	Even	Even	0.800356820890888	0.299158136035786	0.265810257049112	0.212749211148524	0	0	ENSORLG00000004022	snx13	sorting nexin 13 [Source:ZFIN;Acc:ZDB-GENE-050306-12]
ENSORLT00000005031	6.46065735395577	12.1422103877623	8.16677381546326	11.2995096575733	12.1432680988479	7.47034581945789	36.1561258044819	28.9641063576751	41.5103808366639	Even	Even	Even	-0.408989459113816	-0.201367843896994	0.32671326038783	0.241677506453088	0	0	ENSORLG00000004025	exosc8	exosome component 8 [Source:ZFIN;Acc:ZDB-GENE-030131-1736]
ENSORLT00000005039	17.9567963298726	6.51710251600034	15.6904898693009	29.2895468934549	12.3365904533042	25.12043178959	60.7970161197243	73.135922952088	43.6030069913365	Even	Even	Even	-0.5591598342707	0.173616928484964	0.452446816092539	0.397042886925327	0	0	ENSORLG00000004029	ACP2	acid phosphatase 2, lysosomal [Source:HGNC Symbol;Acc:123]
ENSORLT00000005040	0	9.17500310105774	4.16673307424684	0	15.4079040949923	5.94287927692501	20.9695018609562	20.4834737983867	24.1429152247299	Spread	Spread	Spread	-0.712696524085834	-0.0343539382846596	1.03298307909485	1.09186963324745	I	I	ENSORLG00000004030	elk3 (1 of 2)	ELK3, ETS-domain protein [Source:ZFIN;Acc:ZDB-GENE-030716-2]
ENSORLT00000005046	316.738642380103	198.360236926429	249.468401446491	74.0658717114194	65.9245133153413	93.4573684319482	107.88071136694	105.060698219339	87.2004832916274	Spread	Even	NA	2.93396126294756	1.22241750595292	0.232966288442354	0.181766352382949	II	II	ENSORLG00000004036	zgc:56306	zgc:56306 [Source:ZFIN;Acc:ZDB-GENE-040426-975]
ENSORLT00000005052	3469.95353657335	691.717538492838	513.500231877537	3655.93730842785	793.35547339709	516.112852450587	8949.0413780917	5343.56733063076	2187.00364792135	HNI Up	HNI Up	HNI Up	-0.23262867215614	-0.145736321830447	1.06382756332371	1.05023535694318	I	I	ENSORLG00000004039	btd	biotinidase [Source:ZFIN;Acc:ZDB-GENE-060825-186]
ENSORLT00000005069	24.3174102798565	5.2988204489221	4.94768491107683	20.7245251962336	7.671907307202	4.12499357537057	149.924729517453	19.6300788400126	24.6325556031029	HNI Up	HNI Up	HNI Up	-0.905148254572316	-0.993024398211989	0.961969370778467	0.806387463350721	I	0	ENSORLG00000004052		Uncharacterized protein [Source:UniProtKB/TrEMBL;Acc:H2LGH2]
ENSORLT00000005071	10.1702064886144	19.0220203183723	26.7358372792942	7.50889329450891	11.4065527327254	18.9986032435084	57.3770450730958	73.2937916535857	106.134325943478	Even	Even	Even	-0.497093734929612	-1.05793358168198	0.444642290849249	0.462335799493806	0	II	ENSORLG00000004055	grn2	granulin 2 [Source:ZFIN;Acc:ZDB-GENE-050522-264]
ENSORLT00000005080	485.127388881887	981.184881573831	656.38120238351	632.27074842374	1293.95129772452	723.222600827048	1941.69178495969	1924.62712529225	833.182278011359	Spread	Spread	Spread	0.438350919678984	0.758144851968174	0.356092545364978	0.406115997100436	0	0	ENSORLG00000004059	ugt5d1	UDP glucuronosyltransferase 5 family, polypeptide D1 [Source:ZFIN;Acc:ZDB-GENE-091118-36]
ENSORLT00000005081	10.9269038632392	14.6199689319994	14.280133620212	8.00731017678262	23.255139445915	20.7680595542819	20.6658635218302	44.0709619355746	28.1651076908872	Even	Even	Even	0.363000927559026	0.748611709281004	0.153753067538959	0.471672310242704	0	0	ENSORLG00000004062	fam133b	family with sequence similarity 133, member B [Source:ZFIN;Acc:ZDB-GENE-060503-229]
ENSORLT00000005086	38.9618383867468	47.1002979318706	34.1503049614691	16.2722758881029	14.5183898564126	11.138785797201	76.6606209148111	103.051629486202	49.2460352285053	Even	Even	Even	0.655463940189018	-0.864086409787139	0.163356664943087	0.186691891911209	0	0	ENSORLG00000004061	stat3	Oryzias latipes signal transducer and activator of transcription 3 (stat3), mRNA. [Source:RefSeq mRNA;Acc:NM_001104838]
ENSORLT00000005088	6.66803211468657	7.7908425840342	7.26333273739424	4.8228319304563	3.4832934454242	3.55236725312382	31.8406721020809	26.8123249093395	15.3987769896173	Even	Even	Even	-0.184401077786742	-1.0576511607866	0.077581370672204	0.190808609595028	0	II	ENSORLG00000004061	stat3	Oryzias latipes signal transducer and activator of transcription 3 (stat3), mRNA. [Source:RefSeq mRNA;Acc:NM_001104838]
ENSORLT00000005090	6.47671120612902	7.01157027009013	6.77955693471842	6.27396800508807	4.3651653350579	5.32626729502742	38.6992078181445	30.9320828575315	30.0578725164184	Even	Even	Even	-0.713281950983681	-1.05752542655329	0.0396998574289063	0.179339535043571	0	II	ENSORLG00000004064	EDEM3	ER degradation enhancer, mannosidase alpha-like 3 [Source:HGNC Symbol;Acc:16787]
ENSORLT00000005094	3.8827873129847	5.99278641092378	6.71418889641912	3.90281129694706	5.09237600037732	4.7105505537066	27.319549471705	26.8679265038687	19.9639672713809	Even	Even	Even	-0.575219028933577	-0.850732274114388	0.266072023090653	0.132942276558755	0	0	ENSORLG00000004068	si:ch211-131k2.3	si:ch211-131k2.3 [Source:ZFIN;Acc:ZDB-GENE-121214-210]
ENSORLT00000005105	13.6766985108675	16.3576346136017	19.0866927520806	9.62391104823187	9.27837003082999	25.9507437330271	29.0036726477714	43.0537812611875	56.2018724048832	Even	SOK Up	NA	0.200311362563277	0.0691759526641824	0.165206207076994	0.637255814583826	0	0	ENSORLG00000004077	zgc:55943	zgc:55943 [Source:ZFIN;Acc:ZDB-GENE-040426-2013]
ENSORLT00000005107	255.089279870074	316.599703885658	337.516771378031	249.663212536166	280.389708399365	328.078426496394	1643.20621375247	1101.85803764581	749.966815086576	Spread	Spread	Spread	-0.357664057366553	-0.441072386954866	0.141378233624355	0.138133351069211	0	0	ENSORLG00000004075	hal	histidine ammonia-lyase [Source:ZFIN;Acc:ZDB-GENE-070410-5]
ENSORLT00000005129	5.83831866081158	19.9721850380911	17.2448955738849	8.16327516296339	29.958046311432	25.8686885412864	51.9201917220379	56.1092349720192	53.6124478356478	Even	HNI Down	NA	-0.323572414416319	0.24808011065559	0.522438741178645	0.543112502206138	0	0	ENSORLG00000004096	kat7	K(lysine) acetyltransferase 7 [Source:ZFIN;Acc:ZDB-GENE-030131-1901]
ENSORLT00000005135	9.78238764709583	15.9422884169726	10.8725939646352	18.8864877816179	43.0498828629226	29.159946226792	59.3582174854145	158.524211150499	82.6903844733177	Even	Spread	NA	-1.45294408240439	-0.137287391782285	0.269464023119551	0.399359267721505	II	0	ENSORLG00000004100	npl	N-acetylneuraminate pyruvate lyase (dihydrodipicolinate synthase) [Source:ZFIN;Acc:ZDB-GENE-030131-926]
ENSORLT00000005147	114.830773819359	111.212740147916	100.688096549959	92.601258485049	93.3330049347404	57.8688859790905	219.458660946614	323.156787090666	148.955038418071	Even	Spread	NA	0.503192237943897	0.0808029615690121	0.0674593663735726	0.24938912051363	0	0	ENSORLG00000004111	sec22bb	SEC22 vesicle trafficking protein homolog B (S. cerevisiae), b [Source:ZFIN;Acc:ZDB-GENE-030131-5488]
ENSORLT00000005148	111.897160463771	75.7314998864167	50.5144402058893	76.6261747831353	60.2105055110414	40.6572367802489	144.507139951377	167.288393591469	88.2991948818632	Spread	Spread	Spread	0.836449632376381	0.412390463205988	0.38867810001484	0.304358528982897	0	0	ENSORLG00000004112	dolpp1	dolichyl pyrophosphate phosphatase 1 [Source:ZFIN;Acc:ZDB-GENE-041024-11]
ENSORLT00000005158	3.77642584959366	17.6989907358357	21.3073656663154	15.8907902335473	18.6905952357298	16.5093723524573	44.1234784100947	35.6777540626037	43.5237107740163	HNI Down	Even	NA	0.0576000893795584	0.313632117600252	0.649141354211848	0.0863631892944027	0	0	ENSORLG00000004109	ubr4	ubiquitin protein ligase E3 component n-recognin 4 [Source:ZFIN;Acc:ZDB-GENE-090313-341]
ENSORLT00000005161	4.5308297377764	9.48313200929944	6.55593074650339	3.9053030208197	4.8375366451444	2.68684847832395	12.9821465781528	27.4755416702963	22.913841304582	Even	Even	Even	-0.0383380827376634	-0.886086295948028	0.363123996784561	0.283082181223202	0	0	ENSORLG00000004122	TMCC3 (1 of 2)	transmembrane and coiled-coil domain family 3 [Source:HGNC Symbol;Acc:29199]
ENSORLT00000005185	460.997209541828	628.81189107759	350.280831637546	428.710900440439	559.663028944704	318.98934438427	366.566399525007	1128.16829960159	775.554976674127	Spread	Spread	Spread	0.928245021361389	0.788746186845857	0.292143332348943	0.276494249563702	0	0	ENSORLG00000004139	ALDH2	Uncharacterized protein [Source:UniProtKB/TrEMBL;Acc:H2LGT5]
ENSORLT00000005188	35.9445639238529	33.0073114758516	24.4058253207853	16.8080694235307	14.0221790443895	11.4357337953005	55.3901271211055	57.6643398260176	59.4205139013634	Even	Even	Even	0.699416335297913	-0.443855715870903	0.192697652867334	0.190705476887842	0	0	ENSORLG00000004141	apbb1	amyloid beta (A4) precursor protein-binding, family B, member 1 (Fe65) [Source:ZFIN;Acc:ZDB-GENE-091118-127]
ENSORLT00000005192	9.68108171202772	4.21411792170619	5.24195156114673	9.60189835479947	4.51148238850934	6.38052509232036	20.9248463098565	20.4304493996729	19.9179942104868	Even	Even	Even	-0.0939197321236265	0.00489915224199834	0.455468257930324	0.376937302128091	0	0	ENSORLG00000004143	si:ch211-287b5.1	si:ch211-287b5.1 [Source:ZFIN;Acc:ZDB-GENE-060503-41]
ENSORLT00000005193	0.596893019167357	2.94276002554838	0.889342448341995	0.96369313779605	2.88779146840958	1.2997256658006	10.5990345364659	45.3615946522365	32.536852740457	Even	Even	Even	-2.73562247095768	-2.51769056813278	0.86589921200606	0.598520554804824	III	II	ENSORLG00000004145	pcdh1g26	protocadherin 1 gamma 26 [Source:ZFIN;Acc:ZDB-GENE-050609-21]
ENSORLT00000005195	21.9895979217148	42.2468998296918	28.692669759303	14.4116769554374	19.2710764330586	22.9856489451037	31.5948059626759	26.8562968853175	25.6117509426124	Even	Even	Even	1.72962555014571	1.01603859512196	0.333154939480517	0.227624499324569	II	II	ENSORLG00000004147	zgc:153952	zgc:153952 [Source:ZFIN;Acc:ZDB-GENE-061103-427]
ENSORLT00000005198	14.3553649832463	12.1217505015873	15.0787612516916	13.4616873028404	10.3654992231871	14.3152790043271	19.0247149069304	37.2510738868729	28.712952614395	Even	Even	Even	0.552743276925041	0.429088865411403	0.111279664322321	0.163462764541171	0	0	ENSORLG00000004149	serhl	serine hydrolase-like [Source:ZFIN;Acc:ZDB-GENE-030131-1368]
ENSORLT00000005200	7.87108965911029	6.40267084669226	5.43504332956302	3.69405003653779	8.51683758423991	6.65013079156809	24.1903998481728	14.7568887209271	25.3524189769814	Even	Even	Even	-0.121009455903236	-0.184442097720482	0.18670423195987	0.386799848399668	0	0	ENSORLG00000004152		Uncharacterized protein [Source:UniProtKB/TrEMBL;Acc:H2LGU8]
ENSORLT00000005211	249.901045860361	18.4612980953081	3.42276864092342	26.3028999975846	5.44634552552821	1.04398162485176	456.24435160755	34.8969490522259	199.06637940177	Spread	Spread	Spread	0.240398406402595	-2.81059823828739	1.52511450474573	1.23438392269852	I	III	ENSORLG00000004161	si:ch73-141c7.1	si:ch73-141c7.1 [Source:ZFIN;Acc:ZDB-GENE-040426-1760]
ENSORLT00000005214	24.2584829243487	22.3132794683644	23.6177370122842	17.9612179497827	18.2468041091127	18.8964916060149	48.6546596912674	55.899617879712	43.6434304595762	Even	Even	Even	0.50676648463147	0.157681766397082	0.0423693238097234	0.0260942326377197	0	0	ENSORLG00000004165	ilk	integrin linked kinase [Source:ZFIN;Acc:ZDB-GENE-040426-1435]
ENSORLT00000005218	40.43388863391	13.2745176167477	16.6341345362351	43.8463844846011	20.7511154401139	17.6246963015398	229.083200890559	64.4700463427523	221.362175484701	HNI Up	HNI Up	HNI Up	-1.28690363012717	-1.06177316841634	0.631462707413005	0.5225648845688	II	II	ENSORLG00000004168	tfpi2	tissue factor pathway inhibitor 2 [Source:ZFIN;Acc:ZDB-GENE-060503-38]
ENSORLT00000005241	4.37098334627289	3.09530376224954	2.70953224267263	3.01851330297894	3.72395207964672	4.95066263810034	15.5485641915609	10.619316127092	19.6410948133318	Even	Even	Even	-0.585522821435512	-0.38500686972069	0.256354757569841	0.250845760360608	0	0	ENSORLG00000004184	NBEAL1	neurobeachin-like 1 [Source:HGNC Symbol;Acc:20681]
ENSORLT00000005249	40.1159732268822	86.8647025604956	70.1850149587348	67.975064756506	70.0396557818767	51.4435720434616	117.363032341323	231.621939383804	187.894780067393	Spread	Even	NA	0.139772032353683	0.0822437934020382	0.360485350978925	0.161400157935995	0	0	ENSORLG00000004196	fdx1	ferredoxin 1 [Source:ZFIN;Acc:ZDB-GENE-071015-2]
ENSORLT00000005250	6.39864970688109	6.45527492552606	8.23517674912813	5.87711439640686	4.88952237100333	8.43518533258493	11.3051102938274	9.12695070196871	12.5163238024666	Even	Even	Even	0.941252380208763	0.805997975526209	0.148563504901135	0.285891802680364	0	0	ENSORLG00000004195	ppih	peptidylprolyl isomerase H (cyclophilin H) [Source:ZFIN;Acc:ZDB-GENE-040625-127]
ENSORLT00000005255	6.44696570619588	4.04389977192471	2.33145427608177	9.3994800495013	7.31009711645932	4.08952467252106	48.1525289850041	42.6784605219067	15.4332648560477	Even	Even	Even	-1.46596468132234	-0.768100742306012	0.483701287829348	0.385831649803715	II	0	ENSORLG00000004194	si:ch211-228b23.2	si:ch211-228b23.2 [Source:ZFIN;Acc:ZDB-GENE-081105-80]
ENSORLT00000005256	11.2548731208636	27.7759570789032	24.8837668435604	13.5187488112289	3.92043715525638	10.9130604633893	71.8521365624369	44.8030334020538	56.9337654321006	Even	Even	Even	0.143504869508858	-1.02917753856021	0.414124432228154	0.525189347569855	0	II	ENSORLG00000004197	ly75	lymphocyte antigen 75 [Source:ZFIN;Acc:ZDB-GENE-050309-166]
ENSORLT00000005283	11.2016366261052	11.8163132496421	11.6890834459047	16.0347530784148	13.3300654180844	14.4175137068993	55.9949245005245	77.6111793569948	47.0698173245337	Even	Even	Even	-0.795141791967328	-0.460021037862953	0.0280450223442077	0.0932543465636066	0	0	ENSORLG00000004218	uck1	uridine-cytidine kinase 1 [Source:ZFIN;Acc:ZDB-GENE-040912-113]
ENSORLT00000005300	13.3644485182884	17.6508516189831	27.0206109524153	13.3411393692988	24.8564673042727	35.2486263083519	23.2304965890702	65.5774680191501	63.9017844878734	Even	Spread	NA	0.189188116258606	0.528930735729541	0.361017160599725	0.447614830356767	0	0	ENSORLG00000004231	CAAP1	caspase activity and apoptosis inhibitor 1 [Source:HGNC Symbol;Acc:25834]
ENSORLT00000005322	33.539351049062	31.4585148486064	27.1347083969362	37.8629119643326	35.6631421809776	26.6039519136637	67.720616738258	146.405732317815	68.9826522941171	Even	Even	Even	-0.0346118898882017	0.0854792536019989	0.106383379049195	0.178794968478221	0	0	ENSORLG00000004249	zgc:92335	zgc:92335 [Source:ZFIN;Acc:ZDB-GENE-040718-152]
ENSORLT00000005326	1650.59275077216	2021.6521716878	1068.8443093327	1592.92198491413	1907.6147141563	1247.28407900053	6481.25933660895	9553.99162902324	1474.59471381987	Spread	Spread	Spread	-0.299913416797248	-0.297866486211482	0.303898907211742	0.208697522478861	0	0	ENSORLG00000004253	diabloa (2 of 2)	diablo, IAP-binding mitochondrial protein a [Source:ZFIN;Acc:ZDB-GENE-040426-1303]
ENSORLT00000005327	16.075903622074	18.0689477804486	11.6735208535188	18.5281763699407	21.9781794470254	13.6759764526434	31.2032539154606	44.4650265700321	41.2740696126343	Even	Even	Even	0.233163122763398	0.475059411857141	0.214268520737689	0.230930817199806	0	0	ENSORLG00000004250	RNF126 (1 of 2)	ring finger protein 126 [Source:HGNC Symbol;Acc:21151]
ENSORLT00000005334	17.5021004214399	10.1201455565498	7.19105303561633	23.4506241525657	5.93044484161222	10.1910422215533	38.1339480606482	28.0017654134497	35.3298132197173	Even	HNI Up	NA	0.041683291099447	0.226528793143906	0.457872988721282	0.692696743760293	0	0	ENSORLG00000004260	baz2ba	bromodomain adjacent to zinc finger domain, 2Ba [Source:ZFIN;Acc:ZDB-GENE-070615-37]
ENSORLT00000005337	7.37969006990795	10.8259470579026	10.1512663251571	10.3421107271132	12.9181676115224	11.6201946106964	36.5629554885009	48.2301059566332	52.7976331666892	Even	Even	Even	-0.693648496437253	-0.394928894725699	0.193218418974227	0.11078186129563	0	0	ENSORLG00000004263	ramp2	receptor (G protein-coupled) activity modifying protein 2 [Source:ZFIN;Acc:ZDB-GENE-080204-79]
ENSORLT00000005341	93.8466055808445	36.7827626859075	49.8292352426212	178.04826139762	71.9265399667176	103.216351995076	94.9490070238473	171.267628006254	91.0838091650613	Spread	Spread	Spread	0.599492719765115	1.5682740004284	0.497065123960897	0.463171252828366	0	II	ENSORLG00000004266	phyhd1	phytanoyl-CoA dioxygenase domain containing 1 [Source:ZFIN;Acc:ZDB-GENE-041114-159]
ENSORLT00000005344	0	19.0670249554469	20.550734462395	0	14.3482176122432	17.8227994463984	80.4071568067269	66.670445919477	39.5674716650603	HNI Down	HNI Down	HNI Down	-0.651115739313173	-0.951501483980999	0.867845455417722	0.881048064444512	I	I	ENSORLG00000004267	zgc:91897	zgc:91897 [Source:ZFIN;Acc:ZDB-GENE-040711-1]
ENSORLT00000005347	21.512109089361	33.3089867012327	24.7466437089558	18.0506478787984	24.6186024552406	17.2963149470072	74.0602714934447	111.907456543999	53.9344556553491	Even	Even	Even	-0.00722827093172908	-0.415277600822447	0.229828986783621	0.201488984073358	0	0	ENSORLG00000004271	fbxw11b	F-box and WD-40 domain protein 11b [Source:ZFIN;Acc:ZDB-GENE-040426-2903]
ENSORLT00000005365	206.616607744676	72.0290155889669	278.586243851155	230.716183010881	82.5149132960248	281.028266180725	289.237746846289	346.932069639481	354.632308116134	OR Down	OR Down	OR Down	0.75464330420928	0.847458266366847	0.564479046320297	0.52098885227388	0	0	ENSORLG00000004285	DJ-1	Oryzias latipes dj-1 protein (dj-1), mRNA. [Source:RefSeq mRNA;Acc:NM_001104721]
ENSORLT00000005371	33.3894623347298	63.469968009854	12.0935429150771	18.6381921291045	43.8476291172225	19.9822711746726	54.4768965095734	235.347021547627	88.4402959009978	SOK Down	OR Up	NA	-0.21072622734869	-0.612523852676006	0.710758343872465	0.515930602402961	0	0	ENSORLG00000004289	ezh1	enhancer of zeste homolog 1 (Drosophila) [Source:ZFIN;Acc:ZDB-GENE-050114-1]
ENSORLT00000005385	6.30070535283585	2.53760004032375	4.26094800554322	19.5986770323014	17.267261373308	9.28848005390184	17.9243796437544	28.5530412253203	26.370047999353	Even	Even	Even	-0.890431758411644	0.92655242162766	0.431421926539976	0.35143332897025	0	0	ENSORLG00000004300	LURAP1L	leucine rich adaptor protein 1-like [Source:HGNC Symbol;Acc:31452]
ENSORLT00000005393	61.6564424178359	63.4165683826034	29.3275715696566	30.844201328659	31.3263130329749	13.001626858174	218.253808988786	57.8857155382157	51.0381173791002	SOK Down	Even	NA	0.50156653163734	-0.536841658978255	0.372926845052647	0.416778253914558	0	0	ENSORLG00000004305	bsg	basigin [Source:ZFIN;Acc:ZDB-GENE-030131-9638]
ENSORLT00000005395	95.320899073078	95.4855596644519	56.5374477442829	64.7299363192509	67.142753867809	33.9773879441286	148.623413573885	203.280502538496	178.260190764703	Spread	Spread	Spread	0.485041858389663	-0.0915968078067408	0.272163412131991	0.334475143387766	0	0	ENSORLG00000004305	bsg	basigin [Source:ZFIN;Acc:ZDB-GENE-030131-9638]
ENSORLT00000005399	122.016481809952	126.735342212216	92.0024467176493	54.217057689107	49.6397763779425	33.964196275038	277.563773811529	309.076567122959	166.174597711827	Even	Even	Even	0.441398982661556	-0.864536707965909	0.165859942333235	0.231194524598271	0	0	ENSORLG00000004308	etf1	eukaryotic translation termination factor 1 [Source:ZFIN;Acc:ZDB-GENE-021029-1]
ENSORLT00000005406	8.28930926893758	6.41851629018168	10.0070259644867	13.4866742973504	9.58227363274453	8.15744750947325	33.7134150386156	32.4191111250355	16.6940285832508	Even	Even	Even	-0.1597526394349	0.177635165335594	0.217860775561457	0.26507189375604	0	0	ENSORLG00000004314	arhgap12b	Rho GTPase activating protein 12b [Source:ZFIN;Acc:ZDB-GENE-040426-1727]
ENSORLT00000005411	8.55289773960492	9.17112917572776	9.92407658357332	2.08493726228869	6.7830246709145	7.06396601008763	14.7887661759844	20.6361885882107	22.3753898010946	Even	Even	Even	0.521064930889915	-0.27419473254298	0.0745105179452255	0.526691868099745	0	0	ENSORLG00000004320	synj1	synaptojanin 1 [Source:ZFIN;Acc:ZDB-GENE-030131-9180]
ENSORLT00000005424	9.95381869756263	2.95097248861922	13.2454342176073	5.86807883894431	4.0385792502265	9.45041091957419	26.1208572305626	32.4489304280469	37.4866313625834	Even	Even	Even	-0.292096143311331	-0.726059004803135	0.603154572841193	0.42663787278715	0	0	ENSORLG00000004330	ccnt2b	cyclin T2b [Source:ZFIN;Acc:ZDB-GENE-030131-183]
ENSORLT00000005431	16.8940400211574	17.7687862466342	17.3463697605331	16.1068145830734	10.4914628137173	13.386441949923	51.660661466931	27.5281511939928	37.7471480531668	Even	Even	Even	0.416082479702814	0.036764504785717	0.0252335191775339	0.210690108806536	0	0	ENSORLG00000004335	PNPT1	polyribonucleotide nucleotidyltransferase 1 [Source:HGNC Symbol;Acc:23166]
ENSORLT00000005455	46.6173063685715	48.5456130530919	71.9925101692801	23.4925024202805	29.4528811119853	24.0622625007806	79.0420633585986	85.575944563641	189.44749060091	Even	Even	Even	0.50213644953993	-0.615980166042478	0.253536490136145	0.128134460830429	0	0	ENSORLG00000004353	zgc:158257	zgc:158257 [Source:ZFIN;Acc:ZDB-GENE-061215-142]
ENSORLT00000005458	9.70287547948528	11.2512357187992	9.49365056888545	6.87817030741678	7.33793544866116	8.58727562948795	47.1768673355971	28.5994687578414	21.2504527768484	Even	Even	Even	-0.0870844476449908	-0.504172856904491	0.0945942208084064	0.116354831138964	0	0	ENSORLG00000004350	nup188	nucleoporin 188 [Source:ZFIN;Acc:ZDB-GENE-030131-7184]
ENSORLT00000005463	5.52278562538565	3.38570770947555	5.32879530592766	14.085759941891	7.8912402313998	6.69839127671448	29.3436051860677	17.105304239295	29.5729968997149	Even	Even	Even	-0.831778277339026	0.17836047876955	0.249028318411687	0.414905375288149	0	0	ENSORLG00000004357	casd1	CAS1 domain containing 1 [Source:ZFIN;Acc:ZDB-GENE-060503-329]
ENSORLT00000005464	32.6375446933665	37.1420691961452	12.6478121450569	22.3714490145292	21.6280080498874	10.4702131535452	69.2247000734481	66.2365755518076	37.9330764051194	SOK Down	Even	NA	0.512101943831949	-0.0855693680950406	0.474506079268879	0.367191849969537	0	0	ENSORLG00000004359	mgat5	mannoside acetylglucosaminyltransferase 5 [Source:ZFIN;Acc:ZDB-GENE-060616-238]
ENSORLT00000005468	1212.64261881288	1260.84743511684	1008.33611345908	1135.8076535878	1074.41032938742	923.523391730311	3659.46096516325	4846.73128613922	1017.99673642907	Spread	Spread	Spread	0.133210429770997	-0.0187476272572375	0.115505308217347	0.104578485222098	0	0	ENSORLG00000004360	hsp90b1	heat shock protein 90, beta (grp94), member 1 [Source:ZFIN;Acc:ZDB-GENE-031002-1]
ENSORLT00000005471	210.212549274098	270.554733193688	223.885751112814	240.914184794056	336.486675048513	268.17449989359	456.945079643206	878.025497023934	706.092575877803	Even	Spread	NA	0.0506266433387217	0.31364692120033	0.134700016663603	0.174675479055699	0	0	ENSORLG00000004364	zgc:92630	zgc:92630 [Source:ZFIN;Acc:ZDB-GENE-040718-449]
ENSORLT00000005489	16.3355490304774	14.1787750811877	16.7488206040732	22.2936740926694	22.2409489257462	21.885919331789	82.5082524964192	75.3817896033132	80.8241123549166	Even	Even	Even	-0.751534082988549	-0.260620204044539	0.0875992834844552	0.0100166012490482	0	0	ENSORLG00000004376	SMEK2	SMEK homolog 2, suppressor of mek1 (Dictyostelium) [Source:HGNC Symbol;Acc:29267]
ENSORLT00000005491	1512.79024422511	2016.93461803241	976.116020347731	1551.45801550722	2111.99501892899	1047.35131217023	5936.17060517497	7452.72156602692	5497.64479587084	Spread	Spread	Spread	-0.482527420030418	-0.418350373836659	0.346546202880172	0.339159307947255	0	0	ENSORLG00000004381		Uncharacterized protein [Source:UniProtKB/TrEMBL;Acc:H2LHM6]
ENSORLT00000005493	2.60701309532972	1.57846595020826	2.70409574925925	4.90696220888881	4.0729776838279	4.80344769403892	24.2073270297023	19.7398270811082	25.9108042936349	Even	Even	Even	-1.7569751282284	-0.756531472588369	0.271605575956341	0.0989398073268485	II	0	ENSORLG00000004384	scaf4a	SR-related CTD-associated factor 4a [Source:ZFIN;Acc:ZDB-GENE-030131-9003]
ENSORLT00000005500	989.788703586185	1076.14164415512	848.396126853098	1009.15756186989	1236.63185389983	850.088664292145	2674.57930545009	3525.74774671821	1239.0731521137	Spread	Spread	Spread	0.23293869380522	0.32012484812355	0.11835586357866	0.188261064147633	0	0	ENSORLG00000004389	sod1	superoxide dismutase 1, soluble [Source:ZFIN;Acc:ZDB-GENE-990415-258]
ENSORLT00000005513	3.6117267944488	4.64364873571989	2.16703607666928	4.97745703275105	5.67535024175064	4.34250283649102	9.29205941195477	15.0735388386706	14.5302373849256	Even	Even	Even	-0.314964064682507	0.209858156927676	0.358082006337132	0.133375967101117	0	0	ENSORLG00000004396	hbp1	HMG-box transcription factor 1 [Source:ZFIN;Acc:ZDB-GENE-050522-414]
ENSORLT00000005518	39.2027127013872	28.4277056923078	34.305167396403	38.0720592078346	30.0865580128012	28.2863890157802	113.906520423948	101.803513171213	72.2826882856288	Even	Even	Even	0.0865879335830828	0.00670859316504291	0.158774527073895	0.162013288097068	0	0	ENSORLG00000004397	fip1l1a	FIP1 like 1a (S. cerevisiae) [Source:ZFIN;Acc:ZDB-GENE-041014-8]
ENSORLT00000005524	5.74032771316503	6.26486597784888	8.54432623499163	11.6780037109265	11.8893583333828	11.7662179322654	35.9518850200451	42.0731200304179	34.2607128743715	Even	Even	Even	-0.865035341017257	-0.0831001017417829	0.217628527063071	0.00901328271965852	0	0	ENSORLG00000004403	ube2ka	ubiquitin-conjugating enzyme E2Ka (UBC1 homolog, yeast) [Source:ZFIN;Acc:ZDB-GENE-050320-48]
ENSORLT00000005526	5.91611771922672	9.21053658321833	4.22250049623639	8.03313073774984	2.42791181305143	9.32210385526802	26.1322867956057	31.6147798400578	23.4806521937025	Even	Even	Even	-0.484739079516886	-0.452737730635217	0.393268129673853	0.555832870458627	0	0	ENSORLG00000004406	si:ch211-18i17.2	si:ch211-18i17.2 [Source:ZFIN;Acc:ZDB-GENE-030131-5404]
ENSORLT00000005557	7.99958010099429	7.84917260456108	4.36850807609341	10.3399977439526	15.541835122554	11.628931880093	27.0520071620475	41.0742912795688	36.9850523681016	Even	Even	Even	-0.793296525213531	0.0984206098351234	0.304842255251599	0.216655811236706	0	0	ENSORLG00000004426	tubg1	tubulin, gamma 1 [Source:ZFIN;Acc:ZDB-GENE-040426-836]
ENSORLT00000005562	5.22013602166346	4.86284424104877	16.5576415811091	12.2382197806138	11.2359543461386	15.1254606026271	24.6965714482812	20.070845601255	60.5326321762536	SOK Up	Even	NA	-0.397843946858129	0.137115490286919	0.748997459774694	0.156953187899818	0	0	ENSORLG00000004429	zgc:55582	zgc:55582 [Source:ZFIN;Acc:ZDB-GENE-030131-6392]
ENSORLT00000005568	9.7512714322624	10.7307626699098	13.9575783998584	5.94705701950851	7.37610912972733	6.19860780833774	25.9106580598684	21.4353593183055	15.5370861652606	Even	Even	Even	0.71635898866478	-0.102625764061254	0.19172147092496	0.117236283632523	0	0	ENSORLG00000004437	steap3	STEAP family member 3, metalloreductase [Source:ZFIN;Acc:ZDB-GENE-081104-268]
ENSORLT00000005572	88.5321559503174	71.2438524282973	57.8715522827308	46.4472396796828	43.2486130380585	49.7212973064462	124.986963353929	117.823503575178	149.1117090737	Even	Even	Even	0.736389144791675	0.0938033352921975	0.211882801835172	0.069641691583126	0	0	ENSORLG00000004441	fam134c	family with sequence similarity 134, member C [Source:ZFIN;Acc:ZDB-GENE-080520-1]
ENSORLT00000005598	86.6983636946773	19.1395118935275	66.3184729448191	139.125619926715	32.8365463709496	138.879220881634	68.8554518227917	145.024665080926	158.87067957603	OR Down	OR Down	OR Down	0.470470449024724	1.32292967062028	0.603881070997744	0.59157199419496	0	II	ENSORLG00000004459	TIMP4	TIMP metallopeptidase inhibitor 4 [Source:HGNC Symbol;Acc:11823]
ENSORLT00000005601	78.6260966667596	81.8243255294203	113.443117303199	140.338157552699	137.111313733521	253.448011955554	403.921197384387	318.527092173119	288.365121585903	Even	Spread	NA	-0.298867068215116	0.655950997379983	0.210792700571302	0.37439523185543	0	0	ENSORLG00000004460	pdk4	pyruvate dehydrogenase kinase, isozyme 4 [Source:ZFIN;Acc:ZDB-GENE-060503-754]
ENSORLT00000005610	8.11751857899198	6.8164199555955	10.6563557073088	7.75450614583408	7.40715222786338	8.45144185472705	21.4678201860234	18.8544142193225	28.1547397306173	Even	Even	Even	0.164940283300819	0.0489310168304205	0.228946008265576	0.0675651362848964	0	0	ENSORLG00000004469	ints10	integrator complex subunit 10 [Source:ZFIN;Acc:ZDB-GENE-050522-2]
ENSORLT00000005625	9.37332561207079	18.8039057466133	21.5885606261457	13.7009143622602	17.5555937737413	28.1461121772226	47.0415757260245	65.9016780033041	66.9503501947402	Even	Even	Even	-0.268955083871944	-0.0135829157217661	0.385918713228731	0.377749282906145	0	0	ENSORLG00000004479	mlx	MAX-like protein X [Source:ZFIN;Acc:ZDB-GENE-050522-316]
ENSORLT00000005632	8.60028428204059	11.1896427724959	9.86887956107581	9.29443027669101	12.5312321843755	4.77055336224069	29.1710186294952	27.8701614040185	30.2519352270698	Even	Even	Even	0.027555175698812	-0.129684383358219	0.130966175902153	0.43969640305522	0	0	ENSORLG00000004485	mtpap	mitochondrial poly(A) polymerase [Source:ZFIN;Acc:ZDB-GENE-101208-3]
ENSORLT00000005643	12.3694571945722	12.0432380845515	11.6371138908062	34.1999910297881	46.3568035399139	24.4853194195237	54.9401492468162	61.9281394875615	37.5255454622059	Even	Even	Even	-0.513589110531943	1.02931521789394	0.030532543986294	0.312972823982427	0	II	ENSORLG00000004493	bambia	BMP and activin membrane-bound inhibitor (Xenopus laevis) homolog a [Source:ZFIN;Acc:ZDB-GENE-010416-1]
ENSORLT00000005647	22.8314483092287	29.8894312359722	41.4616714258644	20.7542123841033	31.2151058464003	25.5963759138882	97.4334595237417	83.8637392432785	76.0990417424109	Even	Even	Even	0.134503223030492	-0.145537859647631	0.299604011710513	0.202483145320396	0	0	ENSORLG00000004496	grhpra	glyoxylate reductase/hydroxypyruvate reductase a [Source:ZFIN;Acc:ZDB-GENE-040724-230]
ENSORLT00000005672	28.1923679529705	28.7497819937992	27.1052579544921	34.4397189514634	42.8312548682233	30.0516866997884	70.6799594644739	114.498743704598	58.9294024755585	Even	Even	Even	0.0467175311400631	0.399397024350849	0.0298531144261746	0.181512246665272	0	0	ENSORLG00000004513	mrpl18	mitochondrial ribosomal protein L18 [Source:ZFIN;Acc:ZDB-GENE-061013-632]
ENSORLT00000005676	7.84139354324535	8.1674847510845	4.47332891365214	13.946410394433	14.1865441981408	10.3894136814876	46.9757171113388	26.8863127984645	26.6980934675342	Even	Even	Even	-0.710652727356623	0.200672480677541	0.299557105337554	0.165593108857276	0	0	ENSORLG00000004514	si:ch211-278a6.1	si:ch211-278a6.1 [Source:ZFIN;Acc:ZDB-GENE-060503-699]
ENSORLT00000005685	41.541131029242	64.3666867905975	56.7574558349784	21.0580723411982	26.6060749824087	30.3742971437445	60.170464064005	47.9913228095147	88.3450689649472	Even	Even	Even	1.31228914618157	0.252639780074646	0.214344330613934	0.180155858752858	II	0	ENSORLG00000004520	hsd11b1la (1 of 2)	hydroxysteroid (11-beta) dehydrogenase 1-like a [Source:ZFIN;Acc:ZDB-GENE-040426-1002]
ENSORLT00000005690	19.6372375376174	36.0735953503167	36.0972873445759	10.9707368496519	18.5309959044838	26.7389364286722	51.9037801486999	93.2356426024746	92.3433439560587	Even	Even	Even	0.213833342502202	-0.493174659579287	0.310311841536103	0.420673325619818	0	0	ENSORLG00000004526		Uncharacterized protein [Source:UniProtKB/TrEMBL;Acc:H2LI68]
ENSORLT00000005692	48.590879817378	38.8720872073905	47.1994154758655	9.65529487721357	6.9624817091321	10.4528781937026	50.7453416442577	79.2010646105859	40.7858564235662	Even	Even	Even	1.24257369046309	-1.07197151570938	0.117086575897322	0.202685768032972	II	II	ENSORLG00000004527	SPINB	Oryzias latipes spindlin protein B (spinb), mRNA. [Source:RefSeq mRNA;Acc:NM_001104794]
ENSORLT00000005708	30.2279779611827	56.2832929211726	51.8991014081323	32.095804761319	55.5891518501822	46.8309270146755	90.2067865834548	95.6475776329035	134.860808717942	Even	Even	Even	0.372621952563509	0.33144642804723	0.302377679471878	0.264787576792223	0	0	ENSORLG00000004541	gpatch8 (1 of 2)	G patch domain containing 8 [Source:ZFIN;Acc:ZDB-GENE-030131-6966]
ENSORLT00000005714	8.81356694597174	7.38826372205586	7.18635369261298	9.90306833782542	11.7632488763386	7.05675670384793	53.5554828205782	39.3546666091274	33.3968447788406	Even	Even	Even	-0.848120255550052	-0.551689970897518	0.113768962249561	0.247578153622847	0	0	ENSORLG00000004545	PLEKHA5 (1 of 2)	pleckstrin homology domain containing, family A member 5 [Source:HGNC Symbol;Acc:30036]
ENSORLT00000005723	14.9856875005534	14.7295263876441	14.798480377105	10.6435993157042	14.6324036500983	10.7901892106375	32.3697432097587	47.9364145484031	31.1889665527659	Even	Even	Even	0.260303020869858	-0.0432991033190467	0.00893331871119955	0.188138099899158	0	0	ENSORLG00000004553	chordc1a	cysteine and histidine-rich domain (CHORD) containing 1a [Source:ZFIN;Acc:ZDB-GENE-050626-79]
ENSORLT00000005738	17.6144320701233	13.9971730558572	8.8622065591168	12.7724444338805	13.7247795972478	8.91707635243859	68.7472175882606	34.3963698351924	22.7126191187843	Even	Even	Even	-0.0517532347885982	-0.244409916430265	0.32598782732653	0.21565373578975	0	0	ENSORLG00000004565	si:dkey-260c8.4	si:dkey-260c8.4 [Source:ZFIN;Acc:ZDB-GENE-120215-80]
ENSORLT00000005739	48.4337165932508	47.0047977984413	55.8511799728969	31.5356331144063	39.5547382522686	24.7595692295208	83.6281229462333	51.0716174367602	64.0168415262491	Even	Even	Even	1.19156395399303	0.533099680277292	0.0941706901561819	0.231808670002627	II	0	ENSORLG00000004564	hnf1ba	HNF1 homeobox Ba [Source:ZFIN;Acc:ZDB-GENE-020104-1]
ENSORLT00000005746	8.33097897473404	11.6400422905673	9.26558938451924	8.49912496556129	11.0078839475694	7.60296013038652	30.7797400903473	45.2928840716047	34.7369361056062	Even	Even	Even	-0.337271879866968	-0.446224485902909	0.175048512657579	0.195311107502969	0	0	ENSORLG00000004568	baxa	bcl2-associated X protein, a [Source:ZFIN;Acc:ZDB-GENE-000511-6]
ENSORLT00000005761	6.42559356329727	5.83420528713495	6.56219998316676	6.52290825806628	5.25144623712197	4.2875691814806	48.3078150262023	20.4607963180515	19.7979223724808	Even	Even	Even	-0.649379309990086	-0.878154466196325	0.0616750293997158	0.209412835111372	0	0	ENSORLG00000004581	ddx24	DEAD (Asp-Glu-Ala-Asp) box polypeptide 24 [Source:ZFIN;Acc:ZDB-GENE-100716-4]
ENSORLT00000005774	1.92820157753531	4.6134501892431	5.8272770797503	7.73823878431613	3.59531780290814	6.35643312557482	20.3816577635831	29.4242833618801	20.9815133346236	Even	Even	Even	-0.931810628019003	-0.415597986795548	0.483940366011091	0.357724580818863	0	0	ENSORLG00000004590	tgfbrap1	transforming growth factor, beta receptor associated protein 1 [Source:ZFIN;Acc:ZDB-GENE-070410-66]
ENSORLT00000005780	3.53358337973886	3.94570331632672	1.26629631668402	3.11116850400104	5.29829416985591	6.08878820617724	12.9888786309422	15.767421664555	24.0142512450747	Even	Even	Even	-1.00814409363979	-0.278891702530262	0.494916678941743	0.319162806593411	II	0	ENSORLG00000004598	spry2	sprouty homolog 2 [Source:ZFIN;Acc:ZDB-GENE-030131-7038]
ENSORLT00000005781	1.42008331477174	16.0936507113322	20.3797447658841	2.30348918623724	36.410695455179	43.066116475651	42.3956553661125	91.543265119343	119.834669107763	HNI Down	HNI Down	HNI Down	-1.15855793698046	-0.0487541538958002	0.787162683570875	0.802188481953405	II	0	ENSORLG00000004597	ATG6	Oryzias latipes beclin 1 (atg6), mRNA. [Source:RefSeq mRNA;Acc:NM_001104778]
ENSORLT00000005794	67.0680334719334	58.497301136061	56.9192742031087	231.590196836818	183.879594405375	184.999262241857	1171.77070200832	498.400652480664	621.123157827484	Even	Even	Even	-2.06535371325408	-0.347038606692834	0.0897798954975485	0.136034977908238	II	0	ENSORLG00000004610	creb3l3a	cAMP responsive element binding protein 3-like 3a [Source:ZFIN;Acc:ZDB-GENE-030131-4298]
ENSORLT00000005798	31.8369358643239	23.4527630004929	27.8533334899291	13.8258784500037	12.0814030979582	17.8113500981144	72.9777892484818	42.5865589511735	74.6002063097044	Even	Even	Even	0.391381410199984	-0.535965709380404	0.151322872354363	0.201545907577114	0	0	ENSORLG00000004605	lrpprc	leucine-rich PPR-motif containing [Source:ZFIN;Acc:ZDB-GENE-030131-7887]
ENSORLT00000005801	8.25976453025114	8.06426714491976	6.99993915173543	11.1218400395534	12.8328923533309	10.8616656400446	24.6823248858942	34.1601921743685	33.22774551238	Even	Even	Even	-0.395959336807868	0.181994194984131	0.087207515564677	0.0922765884698724	0	0	ENSORLG00000004614	kcmf1 (2 of 2)	potassium channel modulatory factor 1 [Source:ZFIN;Acc:ZDB-GENE-040426-1383]
ENSORLT00000005810	4.20303266235209	1.42110370145084	3.75681722724595	3.8257236025317	1.69968008746811	5.13639586872231	11.1842961399031	17.7303373545309	11.4813810859787	Even	Even	Even	-0.521443976922161	-0.336799499949428	0.477804746691859	0.488023735305407	0	0	ENSORLG00000004621	ttyh3a	tweety homolog 3a (Drosophila) [Source:ZFIN;Acc:ZDB-GENE-120508-1]
ENSORLT00000005814	1660.35946862205	1594.01838691345	1460.61460301332	1698.37578213492	1710.8917390659	1503.5262083433	8972.17409209074	11201.637332743	9908.26582240825	Spread	Spread	Spread	-1.0886143231752	-1.02932611973248	0.0647284877464761	0.0710052328697917	II	II	ENSORLG00000004622	eef2a.2	eukaryotic translation elongation factor 2a, tandem duplicate 2 [Source:ZFIN;Acc:ZDB-GENE-050208-348]
ENSORLT00000005818	12.0145312171652	14.9348280364704	10.7005982619088	10.755436463813	12.0382501618289	9.28682615671693	44.5764255218091	38.217600181723	28.3350836706544	Even	Even	Even	0.0234458742218456	-0.207505160380492	0.172693787674355	0.128747050798995	0	0	ENSORLG00000004626	tcirg1	T-cell, immune regulator 1, ATPase, H+ transporting, lysosomal V0 subunit A3 [Source:ZFIN;Acc:ZDB-GENE-090311-31]
ENSORLT00000005822	86.8923560727458	94.3290975535449	75.6623299669574	68.0156652034924	100.87483174975	95.1856667488025	210.708580483924	102.006579659347	67.4297525109705	Even	Even	Even	1.01952883611911	1.05936710204803	0.109746910640585	0.199497542220294	II	II	ENSORLG00000004629	abcg8	ATP-binding cassette, sub-family G (WHITE), member 8 [Source:ZFIN;Acc:ZDB-GENE-050517-41]
ENSORLT00000005828	22.5114785033855	28.694146949536	34.7353422974161	39.6638866203338	54.2139284131346	75.9758132966394	106.764357567476	165.686809906147	170.884175879314	Even	Spread	NA	-0.782017952175065	0.200856156530752	0.213358139916223	0.322776756701726	0	0	ENSORLG00000004633	smpd1	sphingomyelin phosphodiesterase 1, acid lysosomal [Source:ZFIN;Acc:ZDB-GENE-110411-222]
ENSORLT00000005837	3.87721469709045	1.32678425056147	1.08820752085794	3.01673255586308	1.73619749745165	1.92911992602375	13.4249057689808	9.55492420207262	7.19310489689793	Even	Even	Even	-0.676654614649272	-0.589929852313276	0.737088941531428	0.309963531032268	0	0	ENSORLG00000004640	hmg20b	high-mobility group 20B [Source:ZFIN;Acc:ZDB-GENE-030131-4258]
ENSORLT00000005838	4.03254930967142	4.14035854729474	4.88091048258323	4.48922958598661	5.11648125224538	5.23799768198621	19.3357920480582	20.7360383137682	24.6155313609051	Even	Even	Even	-0.724049505220001	-0.538669796022908	0.106138212061419	0.0812147190500039	0	0	ENSORLG00000004638	tlk2 (2 of 2)	tousled-like kinase 2 [Source:ZFIN;Acc:ZDB-GENE-060623-36]
ENSORLT00000005841	20.9304327488155	12.6701077778857	46.8203672789175	11.7564701111548	13.8191620837778	36.3441176749408	94.286582916883	56.8877913073174	132.280869186573	SOK Up	SOK Up	SOK Up	-0.232515929196303	-0.609686907222585	0.66465611755034	0.66082078950939	0	0	ENSORLG00000004644	nudt1	nudix (nucleoside diphosphate linked moiety X)-type motif 1 [Source:ZFIN;Acc:ZDB-GENE-040426-2757]
ENSORLT00000005844	11.5559191495091	39.85291655145	20.8992315274384	12.8303283214067	27.8331335372279	27.0180308038883	40.9642275250988	48.1557328513235	67.7469414702983	Spread	Even	NA	0.467650037052034	0.372254809377353	0.598187489117485	0.373946699344086	0	0	ENSORLG00000004642	mpp6b	membrane protein, palmitoylated 6b (MAGUK p55 subfamily member 6) [Source:ZFIN;Acc:ZDB-GENE-040426-775]
ENSORLT00000005854	10.1639344868759	19.4581853178362	15.5652769233185	8.60402822019435	26.1135655532178	23.370162075341	30.4728527481186	46.690008456433	45.0914808432242	Even	Even	Even	0.149069145161122	0.511382794381881	0.309875037853428	0.486382121861949	0	0	ENSORLG00000004653	psmg3	proteasome (prosome, macropain) assembly chaperone 3 [Source:ZFIN;Acc:ZDB-GENE-040718-262]
ENSORLT00000005857	51.6043779573897	54.6455528808138	66.5603936440391	85.6796630600077	103.527151000747	117.347789926562	182.072962367764	158.301389560793	146.553508394433	Even	Even	Even	0.0904438650492167	0.917398523657794	0.137224142320111	0.155372090201589	0	0	ENSORLG00000004654	abcg5	ATP-binding cassette, sub-family G (WHITE), member 5 [Source:ZFIN;Acc:ZDB-GENE-050517-40]
ENSORLT00000005872	67.9098658389368	19.0450822342325	42.4509472866535	39.5059194185128	23.0349668705929	25.80052781025	59.7084368405752	62.477002675499	96.1622804273927	OR Down	Even	NA	0.83023837846388	0.279496865800661	0.566579573430651	0.299527458562452	0	0	ENSORLG00000004665	tp53i11b	tumor protein p53 inducible protein 11b [Source:ZFIN;Acc:ZDB-GENE-030131-6328]
ENSORLT00000005873	13.6625822120955	9.67634689405639	11.0022759881287	14.7077479438024	6.38418996646313	11.0674578532269	60.0748251576691	43.7310188037149	59.2934329638426	Even	Even	Even	-0.662775313294022	-0.757475680010008	0.177337942876246	0.389247572516902	0	0	ENSORLG00000004663	itgb1a	integrin, beta 1a [Source:ZFIN;Acc:ZDB-GENE-060803-2]
ENSORLT00000005874	58.0834682342871	56.0068489560572	41.9499921106786	33.4404597580406	36.2343502147235	24.9400944400217	206.799657976532	139.554007029523	91.8956786655462	Even	Even	Even	0.0951293335040107	-0.62665005950011	0.168741618915363	0.186518974503328	0	0	ENSORLG00000004666	prp19	PRP19/PSO4 homolog (S. cerevisiae) [Source:ZFIN;Acc:ZDB-GENE-030131-263]
ENSORLT00000005875	8.27285867911855	10.7927546925184	12.3496439850066	9.98877038395716	10.6626648273067	11.3000711302736	44.4214281752007	51.520778364541	32.6628901521161	Even	Even	Even	-0.44844801395448	-0.424029464694679	0.196458222993731	0.0615684566175119	0	0	ENSORLG00000004667	tra2a	transformer-2 alpha [Source:ZFIN;Acc:ZDB-GENE-040426-1391]
ENSORLT00000005881	3.06805133602504	12.1736514162558	10.2570150386624	5.52842146989964	13.3143449643318	11.6488937936553	15.2834955296994	23.8016676061661	36.4141799072907	Even	Even	Even	0.018923112473164	0.27691311502268	0.564788704781377	0.403378017949881	0	0	ENSORLG00000004672	THSD1	thrombospondin, type I, domain containing 1 [Source:HGNC Symbol;Acc:17754]
ENSORLT00000005903	344.804533884361	346.855605921665	311.97929757787	326.796414672803	407.378921775205	323.701790143904	428.136884966235	689.054560515392	217.182343396304	Even	Spread	NA	1.17404071219822	1.24997171224313	0.0584990192762172	0.134541841421738	II	II	ENSORLG00000004689	hint1	histidine triad nucleotide binding protein 1 [Source:ZFIN;Acc:ZDB-GENE-040927-8]
ENSORLT00000005904	2.89044446733977	2.16251979779885	13.1218348370026	2.67424530203131	0.619573978474175	18.2159041212561	33.7305575776742	19.9339685325906	43.6602156343926	SOK Up	Spread	NA	-0.835904693416109	-0.592855137654678	1.0115183613074	1.34187495628708	I	I	ENSORLG00000004690	itgb3b	integrin beta 3b [Source:ZFIN;Acc:ZDB-GENE-071207-2]
ENSORLT00000005916	9.25617585234357	20.9658762634109	23.1887325657218	16.7924750796806	36.8838927929309	40.7138937096472	49.7258644816779	91.6225317008072	90.7507645758289	Even	HNI Down	NA	-0.534575820595178	0.286931121498863	0.420435067603401	0.408376403440828	0	0	ENSORLG00000004698	MSL3	male-specific lethal 3 homolog (Drosophila) [Source:HGNC Symbol;Acc:7370]
ENSORLT00000005917	11.678955112163	16.0543174840734	16.7712776150833	19.1532023421582	23.4393425145256	29.785766924037	45.1852915028675	71.4063707951947	65.9374342792026	Even	Even	Even	-0.451139206552318	0.25046540388133	0.185812099650999	0.221728609587997	0	0	ENSORLG00000004700	vps36	vacuolar protein sorting 36 homolog (S. cerevisiae) [Source:ZFIN;Acc:ZDB-GENE-030131-7753]
ENSORLT00000005924	0.256315575401672	96.8365772662728	136.195850974421	116.562445563286	117.023713330484	150.736554346449	77.632507964999	466.370024930948	265.659173809287	HNI Down	Even	NA	-0.210240046589516	0.509961495783081	0.899505166918492	0.152985739136828	I	0	ENSORLG00000004707	ALAS2	5-aminolevulinate synthase [Source:UniProtKB/TrEMBL;Acc:H2LIU1]
ENSORLT00000005940	2.91787468845034	4.73116029886086	2.88848556388457	4.33634430184419	6.6135948398824	5.93768548967862	19.1542311619631	18.5491028024408	16.1391042154311	Even	Even	Even	-0.768245796301863	-0.0878148243997503	0.300493973115729	0.207763728527434	0	0	ENSORLG00000004718	PROSER1	proline and serine rich 1 [Source:HGNC Symbol;Acc:20291]
ENSORLT00000005942	2.65424077049037	5.42758069165164	3.9313896901426	4.41044181157413	6.97541110851756	6.56896391849596	31.1827799889547	15.9631883225984	51.0200756382562	Even	Even	Even	-1.44563973829286	-0.865890639987684	0.346646091692089	0.230347465795339	II	0	ENSORLG00000004717	nrp1a	neuropilin 1a [Source:ZFIN;Acc:ZDB-GENE-030519-2]
ENSORLT00000005951	10.5870423791252	13.9161715226594	13.4922609766678	12.6719148332672	14.9020799484542	19.4733415474168	27.394165617537	50.2172353609399	85.5493807183321	Even	Even	Even	-0.517432309215515	-0.209146873868678	0.143080678371722	0.221088917453174	0	0	ENSORLG00000004720	rnf20	ring finger protein 20, E3 ubiquitin protein ligase [Source:ZFIN;Acc:ZDB-GENE-130404-2]
ENSORLT00000005952	0	23.8863020437474	17.61281867891	0	18.6085145359501	8.62432604790755	38.4920865605215	38.1708666116739	33.7211885565632	HNI Down	Spread	NA	0.173582251915483	-0.434151043411341	0.895219992311192	1.02587919482923	I	I	ENSORLG00000004732	dnmbp	dynamin binding protein [Source:ZFIN;Acc:ZDB-GENE-101026-2]
ENSORLT00000005956	156.192904298725	230.620808304288	142.575425485192	74.2375852085305	73.3285367595535	66.6264367901891	306.145164218247	255.614834438531	222.246723818192	Spread	Even	NA	1.01842507009962	-0.286995163639916	0.268575392705023	0.0582205593444365	II	0	ENSORLG00000004729	sec24d	SEC24 family, member D (S. cerevisiae) [Source:ZFIN;Acc:ZDB-GENE-070117-2501]
ENSORLT00000005960	6.69780244602126	5.96904781562084	5.94723670688706	9.16295838422402	8.65303365251186	6.37108358014255	28.9699879373964	21.4176835082337	25.3116971552661	Even	Even	Even	-0.43892391327956	-0.0610824180493103	0.0688482171144361	0.1844016846289	0	0	ENSORLG00000004733	ints1	integrator complex subunit 1 [Source:ZFIN;Acc:ZDB-GENE-030131-6523]
ENSORLT00000005966	1174.80532989254	1748.31100015105	2191.22486743944	1325.16504618936	1853.90344361569	2129.06993841715	9295.06228961261	13126.43756502	10811.4139337878	Spread	Spread	Spread	-1.11502997349729	-1.06137239055047	0.298927696214656	0.230907691474572	II	II	ENSORLG00000004742	aldob	aldolase b, fructose-bisphosphate [Source:ZFIN;Acc:ZDB-GENE-030131-383]
ENSORLT00000005997	6.11653762773589	9.14340001865264	3.66378253846135	8.31178945526604	14.2663189615338	9.65307227633672	30.8865410750442	30.3594993427468	32.6929425187556	Even	Even	Even	-0.726565739370464	0.0416955650801223	0.435139069832366	0.29072777404532	0	0	ENSORLG00000004767	GPR125	G protein-coupled receptor 125 [Source:HGNC Symbol;Acc:13839]
ENSORLT00000005998	23.2860452558862	29.593628581992	13.2403519768873	14.8655730025489	17.0051097551014	12.067580303519	33.2517206542526	80.0534772482388	49.7875156967618	Even	Even	Even	0.282429364704432	-0.307180083980301	0.374207529660878	0.169060261158866	0	0	ENSORLG00000004768	zfand2a	zinc finger, AN1-type domain 2A [Source:ZFIN;Acc:ZDB-GENE-040426-1596]
ENSORLT00000005999	59.3010830855619	64.0521247529094	50.3105074718767	64.1559043758215	71.7120346424315	51.9773567618009	113.537275930973	145.02061148279	80.4071614663646	Even	Even	Even	0.620122331697157	0.733370964764034	0.120559815835099	0.159021632484895	0	0	ENSORLG00000004769	perp	PERP, TP53 apoptosis effector [Source:ZFIN;Acc:ZDB-GENE-050104-1]
ENSORLT00000006016	26.4756631134547	22.7120717814005	19.6454725494066	13.5178210127259	14.1851395307263	15.4941839838629	58.9095044246605	61.8477530340961	44.7199472758123	Even	Even	Even	0.319506650428403	-0.352662138164681	0.149100297642282	0.0698237547579978	0	0	ENSORLG00000004776	cul2	cullin 2 [Source:ZFIN;Acc:ZDB-GENE-030131-8032]
ENSORLT00000006021	25.222250747905	30.5081248854535	21.9095274870432	16.7286248229276	34.5316821726574	9.73057540134442	66.5211041191581	65.7187879390215	80.1644493344361	Even	OR Up	NA	0.133019469585013	-0.215185259749523	0.167576203171591	0.628953960824966	0	0	ENSORLG00000004783	caprin1b	cell cycle associated protein 1b [Source:ZFIN;Acc:ZDB-GENE-040426-2020]
ENSORLT00000006026	6.07793166468571	3.60072936113851	9.71866033414062	5.4324842282159	3.04384449451678	7.99223866075452	29.0403025489597	16.1135762966997	28.9312292356257	Even	Even	Even	-0.348363633782772	-0.584506014343085	0.475944656011211	0.450802441342073	0	0	ENSORLG00000004786	pdgfrb	platelet derived growth factor receptor beta [Source:ZFIN;Acc:ZDB-GENE-030805-2]
ENSORLT00000006027	8.62755308458663	10.7478203372517	6.73844535250892	14.9426267450235	9.74140847822565	7.26739997581914	23.1902920750882	20.8763045810033	7.69167820914374	Even	Even	Even	0.597986415187789	0.889053704298962	0.230429469848414	0.367827164344335	0	0	ENSORLG00000004787	nhlrc2	NHL repeat containing 2 [Source:ZFIN;Acc:ZDB-GENE-100318-2]
ENSORLT00000006034	60.3914254352006	36.0317766040448	29.829102634671	345.238602768904	236.863167218264	160.951133752817	433.329147724324	429.077941397083	53.49740129449	Spread	Spread	Spread	-1.27392493888488	1.28323026846882	0.383876274154534	0.373939974514841	II	II	ENSORLG00000004795	fzd8a	frizzled homolog 8a [Source:ZFIN;Acc:ZDB-GENE-000328-3]
ENSORLT00000006041	19.8928011376035	20.1555031889128	21.2356060892083	27.9419330711775	26.3211311500062	25.655355343466	59.5623470639832	69.9699726937541	59.8146052084874	Even	Even	Even	-0.0424892299418516	0.34053046733187	0.0348375291684813	0.0441472461588558	0	0	ENSORLG00000004796	tbc1d5	TBC1 domain family, member 5 [Source:ZFIN;Acc:ZDB-GENE-040426-1197]
ENSORLT00000006054	7.70604084771331	5.46793854933397	8.50230346144924	10.0886479893951	3.38457868031319	11.5707020101871	48.7297749319371	12.2577222649053	40.8891749756297	Even	Even	Even	-0.647671955259894	-0.439328435828286	0.21773660779045	0.522502126264218	0	0	ENSORLG00000004802	caskb	calcium/calmodulin-dependent serine protein kinase b [Source:ZFIN;Acc:ZDB-GENE-030131-4473]
ENSORLT00000006068	11.0276920744946	8.99690225986235	14.2800503061944	11.5020737361202	5.33595992161009	9.14338510857901	184.37245889662	21.3290791310731	59.0131492817272	Even	Even	Even	-1.36299991528659	-1.76392362292824	0.233059488912298	0.359252069792516	II	II	ENSORLG00000004819	dhx15 (1 of 4)	DEAH (Asp-Glu-Ala-His) box polypeptide 15 [Source:ZFIN;Acc:ZDB-GENE-030131-650]
ENSORLT00000006084	14.3570905865142	20.8377068783449	14.1715779191612	16.2446437771463	20.2207596704309	11.5496286994211	88.1856399875327	46.5912589137452	67.3753408916636	Even	Even	Even	-0.448879060238222	-0.488921639023553	0.230699850472182	0.271198160836835	0	0	ENSORLG00000004830	nat10	N-acetyltransferase 10 [Source:ZFIN;Acc:ZDB-GENE-040426-1543]
ENSORLT00000006093	0.931396710538112	846.812543026095	525.549171516775	0	999.547521892245	627.400061477263	914.339240599776	1784.3368130987	1471.96322698112	HNI Down	HNI Down	HNI Down	-0.0176664554271402	0.226861733380078	0.932783599163297	0.931517115734102	I	I	ENSORLG00000004840	zgc:100919	zgc:100919 [Source:ZFIN;Acc:ZDB-GENE-040718-248]
ENSORLT00000006102	25.0677730485746	26.8588120832476	29.1214718407132	32.8420575155824	35.404058103208	35.1430166081499	67.1672244938039	77.2935264400973	117.276030792912	Even	Even	Even	-0.106304674625716	0.244930365335672	0.0751930454133067	0.0409096222097382	0	0	ENSORLG00000004845	zgc:158234	zgc:158234 [Source:ZFIN;Acc:ZDB-GENE-070112-2352]
ENSORLT00000006106	5.40839320263261	5.71812497194637	4.28764827178849	9.87388347740081	9.10510931948106	5.22919698290543	17.677600400455	34.7531585429505	16.2092778668592	Even	Even	Even	-0.56983095103409	0.0814073768958256	0.146471896941856	0.30851611312982	0	0	ENSORLG00000004847	adal	adenosine deaminase-like [Source:ZFIN;Acc:ZDB-GENE-050913-145]
ENSORLT00000006115	0.597134055121968	15.1315514844895	25.2216960585718	11.7850314329278	19.405625090894	16.5355362121786	45.1593688814268	35.3761174410072	56.6533803917724	HNI Down	Even	NA	-0.15925210566597	0.0616522513745594	0.906873811660697	0.241928119943366	I	0	ENSORLG00000004852	pigt	phosphatidylinositol glycan anchor biosynthesis, class T [Source:ZFIN;Acc:ZDB-GENE-090313-46]
ENSORLT00000006127	6.72254319963512	8.21510987378568	3.67692417737988	5.54269805827033	12.6795307123107	4.46574666597105	28.3756126417204	18.831110634642	13.865122180313	Even	Even	Even	-0.129112088170254	0.156382935551647	0.372765780750691	0.590260419483371	0	0	ENSORLG00000004861	sepsecs	Sep (O-phosphoserine) tRNA:Sec (selenocysteine) tRNA synthase [Source:ZFIN;Acc:ZDB-GENE-040426-859]
ENSORLT00000006128	9.16050341501023	11.8333470600486	8.13155069190446	9.40141784365752	14.4323574322991	7.54246476334578	41.2725540654144	35.388485310081	30.959753793283	Even	Even	Even	-0.300644517547934	-0.193249961009715	0.196814266362228	0.340821293377474	0	0	ENSORLG00000004864	kdm6al	lysine (K)-specific demethylase 6A, like [Source:ZFIN;Acc:ZDB-GENE-070112-2002]
ENSORLT00000006129	8.22588395468296	17.9969991638782	13.8668043302393	11.8375288753726	12.881618738227	12.8273649507639	37.6141612925963	36.3221618922965	39.5851399826043	Even	Even	Even	0.0833004862920026	-0.0112517715511619	0.367050773534403	0.046963362556583	0	0	ENSORLG00000004865	zc3h7a	zinc finger CCCH-type containing 7A [Source:ZFIN;Acc:ZDB-GENE-040426-2776]
ENSORLT00000006141	27.4241385113855	29.7934669700529	24.4899624166203	28.9763439275493	24.571454085126	28.4882847798753	79.3806691815594	103.606333136215	84.549769924915	Even	Even	Even	-0.126233084538005	-0.120444188992495	0.097546439863989	0.0883015070959837	0	0	ENSORLG00000004875	ube2q2	ubiquitin-conjugating enzyme E2Q family member 2 [Source:ZFIN;Acc:ZDB-GENE-040426-1919]
ENSORLT00000006144	51.7931312333783	59.7741004501442	54.8015549687354	57.9372087475472	44.6670518874993	47.0072370458548	91.2297465898043	145.795979377128	131.34064149098	Even	Even	Even	0.438205941098017	0.285042205009055	0.0726800570620244	0.142033628757894	0	0	ENSORLG00000004878	ubfd1	ubiquitin family domain containing 1 [Source:ZFIN;Acc:ZDB-GENE-050506-90]
ENSORLT00000006159	6.51204133175092	7.40296005251273	4.28801315775648	10.4037929845427	12.2770572104434	9.1379845509825	30.2791848763572	18.9646675050306	19.4185040004165	Even	Even	Even	-0.330379478158665	0.47532413455332	0.264403492858906	0.148902552463949	0	0	ENSORLG00000004891	HMGXB3	HMG box domain containing 3 [Source:HGNC Symbol;Acc:28982]
ENSORLT00000006167	348.636595623486	446.701952463448	371.107812074444	301.694468743135	0	278.307638325833	593.32274496447	1081.32209380869	512.712420029464	Spread	OR Down	NA	0.677893592721862	-0.330096326323579	0.132131677112027	0.868134890866073	0	I	ENSORLG00000004900	ostc	oligosaccharyltransferase complex subunit [Source:ZFIN;Acc:ZDB-GENE-040426-1079]
ENSORLT00000006172	24.5523564405697	32.1144682693358	25.867819644867	13.3241537622242	22.6928154486113	16.6098232488361	40.0689462121899	63.5379924172034	48.7438521825018	Even	Even	Even	0.700637242536512	0.0514348841143611	0.146852671609477	0.270969812407791	0	0	ENSORLG00000004904	oxnad1	oxidoreductase NAD-binding domain containing 1 [Source:ZFIN;Acc:ZDB-GENE-060503-199]
ENSORLT00000006173	21.254907622868	19.1971730100154	28.9375855552069	18.6796886897275	17.9810150892823	27.1611698343363	74.7749555300344	56.4293731025973	84.1687044219823	Even	Even	Even	-0.0490823885625968	-0.169752252606205	0.221953860003642	0.240219946222504	0	0	ENSORLG00000004903	si:dkey-175g6.5	si:dkey-175g6.5 [Source:ZFIN;Acc:ZDB-GENE-091204-127]
ENSORLT00000006181	124.137496618432	133.581670983743	116.33716370872	108.526693328379	119.223529455923	93.5584852369728	124.139458366494	294.76353662499	672.542248517403	Even	Even	Even	0.040050202241144	-0.179245267172677	0.069256697802346	0.120366723951339	0	0	ENSORLG00000004913	cd74a	CD74 molecule, major histocompatibility complex, class II invariant chain a [Source:ZFIN;Acc:ZDB-GENE-000901-1]
ENSORLT00000006191	0	17.5254952069576	24.129778140011	0	19.5767681529832	23.7305725183674	45.3117542595781	62.166940922911	42.1547347727408	HNI Down	HNI Down	HNI Down	-0.259898976232364	-0.20378653622426	0.898085730277031	0.87789470026398	I	I	ENSORLG00000004917	pggt1b	protein geranylgeranyltransferase type I, beta subunit [Source:ZFIN;Acc:ZDB-GENE-050913-85]
ENSORLT00000006197	254.396952940353	318.969526650845	332.887090208979	146.866845311353	119.97597759517	280.876678158491	927.747846462377	2427.61031402786	825.719055449863	Spread	Spread	Spread	-0.620925508510253	-1.34740303426649	0.13863940313717	0.472076725471199	0	II	ENSORLG00000004922	etnppl	ethanolamine-phosphate phospho-lyase [Source:ZFIN;Acc:ZDB-GENE-040426-1133]
ENSORLT00000006201	8.1136526794793	12.9549441498172	8.58714663391885	8.18212664099521	15.7897928865916	11.9211658535444	44.4371293059045	46.8858584624398	56.0856087120323	Even	Even	Even	-0.728474714919301	-0.453080312207556	0.269993831760598	0.317945673341809	0	0	ENSORLG00000004923	tcf3b	transcription factor 3b [Source:ZFIN;Acc:ZDB-GENE-051113-64]
ENSORLT00000006218	12.2306507024521	12.4795341019073	5.64152723416401	12.0288859296422	20.5527360002358	6.889832063934	26.1489828971969	50.1345698436224	18.1898454956103	Even	Even	Even	-0.0531677562030227	0.325864011597824	0.38331370643035	0.524503828312152	0	0	ENSORLG00000004936	tmem135	transmembrane protein 135 [Source:ZFIN;Acc:ZDB-GENE-070424-70]
ENSORLT00000006221	3.38260253961322	6.59934843857443	2.88378557524629	5.83607263374527	5.80602830550298	2.77783605730675	16.64494089279	16.3474982475804	25.2278280418927	Even	Even	Even	-0.593024906909033	-0.428494098332888	0.470241374798467	0.365549075214182	0	0	ENSORLG00000004937	phactr2	phosphatase and actin regulator 2 [Source:ZFIN;Acc:ZDB-GENE-040724-11]
ENSORLT00000006224	59.2328404097858	53.095385233603	51.1689935240168	47.4311243475104	42.2530287986486	44.9015994892302	186.124771774522	114.102181344994	90.7609937224848	Even	Even	Even	0.327104465040194	0.0463640601817747	0.0772709427927295	0.0577165663163445	0	0	ENSORLG00000004940	map2k2a	mitogen-activated protein kinase kinase 2a [Source:ZFIN;Acc:ZDB-GENE-041027-1]
ENSORLT00000006226	24.2970998149993	21.598473161007	24.9842069641887	29.7496227479628	22.148988566019	22.8572825562585	68.5019278774397	79.2241085102762	58.5501136784882	Even	Even	Even	0.0438315061409142	0.120644709465338	0.0757488741013218	0.168497356091392	0	0	ENSORLG00000004942	NDST1	N-deacetylase/N-sulfotransferase (heparan glucosaminyl) 1 [Source:HGNC Symbol;Acc:7680]
ENSORLT00000006253	19.3616989670452	70.7822395402189	24.3643429579246	15.0843972610389	15.3580559900115	9.61287536972684	60.8161092043089	73.6414461477491	33.5957024196992	OR Up	Even	NA	1.03149593130281	-0.483889924937899	0.742847657692279	0.242729716793227	II	0	ENSORLG00000004961	pank4	pantothenate kinase 4 [Source:ZFIN;Acc:ZDB-GENE-040426-1592]
ENSORLT00000006266	11.5232322526018	6.45072014056267	8.14921224836646	10.658919095906	8.16233292922224	10.5941326502634	32.4320808235936	30.6215032838269	23.4508903631136	Even	Even	Even	-0.142482577760443	0.0287586452052835	0.296514441728198	0.145135398167836	0	0	ENSORLG00000004970	pias4a	protein inhibitor of activated STAT, 4a [Source:ZFIN;Acc:ZDB-GENE-040426-2734]
ENSORLT00000006267	0	21.236013951831	32.7963098192792	0	16.1427396374783	27.809765380186	32.9620994132299	46.8603236873057	35.2886792743135	HNI Down	HNI Down	HNI Down	0.493830148220718	0.195952811155081	0.923576896968235	0.953173016697058	I	I	ENSORLG00000004971	tmed7	transmembrane emp24 protein transport domain containing 7 [Source:ZFIN;Acc:ZDB-GENE-040426-2570]
ENSORLT00000006271	56.5293729086593	73.5760951005762	60.0039309021217	37.0447843922191	52.8370549556708	54.9330692961991	143.962869001246	136.000860742537	138.68363973453	Even	Even	Even	0.4460568004267	0.053437075588519	0.142150103378072	0.202583929476322	0	0	ENSORLG00000004972	cbx3a	chromobox homolog 3a (HP1 gamma homolog, Drosophila) [Source:ZFIN;Acc:ZDB-GENE-030131-1158]
ENSORLT00000006275	51.2906480411943	51.6336875180735	40.5905045214018	40.8928454529244	42.0024171724644	27.651447514614	100.069869558007	167.24129584477	80.3639276013507	Even	Even	Even	0.308422708546119	-0.0681211259113008	0.131256825213262	0.216682913258264	0	0	ENSORLG00000004975	rbm22	RNA binding motif protein 22 [Source:ZFIN;Acc:ZDB-GENE-040426-2298]
ENSORLT00000006277	9.13103776191327	9.01665112328364	5.56089304723927	8.81127210062329	5.02745254990518	3.61029382388118	21.9761910605214	25.379717358898	10.7369845415946	Even	Even	Even	0.292010198800887	-0.150253289915599	0.256743698546087	0.462272860630754	0	0	ENSORLG00000004978	larp7	La ribonucleoprotein domain family, member 7 [Source:ZFIN;Acc:ZDB-GENE-030131-6896]
ENSORLT00000006282	21.0609200776837	9.94020398834635	31.2690145695686	30.6248711704283	20.9624246376257	43.0732303630748	80.5426308054548	46.8857201782079	119.5933514469	OR Down	Even	NA	-0.403062900322588	0.201159549831533	0.513937778924252	0.351295823651842	0	0	ENSORLG00000004980	wdr37 (1 of 2)	WD repeat domain 37 [Source:ZFIN;Acc:ZDB-GENE-030131-8101]
ENSORLT00000006293	457.566405107713	534.889189366393	539.651208976522	429.997316766205	323.728134304951	379.331664023411	110.639192755778	1188.01246718861	895.164640405122	Even	Spread	NA	1.06703664559128	0.631740360584128	0.0902258864642644	0.140735291969606	II	0	ENSORLG00000004991	idi1	isopentenyl-diphosphate delta isomerase 1 [Source:ZFIN;Acc:ZDB-GENE-050913-44]
ENSORLT00000006294	45.0783528308623	27.8489327115986	19.6586978945045	54.6955479747968	39.7384599015421	18.2912880350933	62.6929813630077	65.6205283686438	44.8492506599178	Spread	SOK Down	NA	0.681699502818461	0.965645093991185	0.420417505797524	0.486979318923003	0	0	ENSORLG00000004989	parp16	poly (ADP-ribose) polymerase family, member 16 [Source:ZFIN;Acc:ZDB-GENE-040426-2289]
ENSORLT00000006301	630.973278254008	644.296171475736	115.359420780972	70.2538734664146	59.8846407231409	62.2787515672003	76.3329102336441	99.2430579350843	88.2064438540649	SOK Down	Even	NA	3.98327966745975	1.12985238528314	0.650661077713114	0.0846468223424611	II	II	ENSORLG00000004998	CYYR1	cysteine/tyrosine-rich 1 [Source:HGNC Symbol;Acc:16274]
ENSORLT00000006315	5.887371126216	6.38025832053834	5.1845238530699	6.79472307930168	8.28221138667044	6.84342615916781	33.5524871562642	27.0199302374704	26.455854360973	Even	Even	Even	-0.733116594629426	-0.404250113010136	0.103299282290405	0.115658680237199	0	0	ENSORLG00000005009	wapala	wings apart-like homolog a (Drosophila) [Source:ZFIN;Acc:ZDB-GENE-131010-1]
ENSORLT00000006316	812.509139394548	968.374552738581	709.39713692409	976.813545374573	1154.87058790842	779.533010501563	2225.31785527621	2613.03943184481	1426.32454466104	Spread	Spread	Spread	0.254029704584902	0.479343712509988	0.1570679685832	0.193476619813905	0	0	ENSORLG00000005012	atp5a1 (2 of 2)	ATP synthase, H+ transporting, mitochondrial F1 complex, alpha subunit 1, cardiac muscle [Source:ZFIN;Acc:ZDB-GENE-060201-1]
ENSORLT00000006324	55.0788344041391	32.9533432836475	4.52964931586163	55.5371753020585	99.3515088085699	21.1743043090637	58.2370980652774	176.639725958398	22.2519296123657	SOK Down	SOK Down	SOK Down	0.110960796998608	1.03856321177305	0.821285717276533	0.667665170711148	0	II	ENSORLG00000005018	gpr146	G protein-coupled receptor 146 [Source:ZFIN;Acc:ZDB-GENE-050823-3]
ENSORLT00000006326	2.8190582019173	5.60057466243805	4.51253129231314	6.08087168821531	5.97107067114369	7.15036990073469	16.608739693815	21.0681576690303	28.7318985630441	Even	Even	Even	-0.775448114429428	-0.205131795665367	0.325165247776071	0.101782935686203	0	0	ENSORLG00000005021	zgc:77838	zgc:77838 [Source:ZFIN;Acc:ZDB-GENE-040426-1889]
ENSORLT00000006329	0	6.67811496909739	17.1001324623626	0	12.4110352428329	24.8796860902333	29.3131617204742	23.6722359878801	56.6672197627057	Spread	Spread	Spread	-0.620263458949251	0.0289108596035887	1.08730927906818	1.00077341379691	I	I	ENSORLG00000005020	SMAD4 (1 of 2)	SMAD family member 4 [Source:HGNC Symbol;Acc:6770]
ENSORLT00000006334	31.1647235364141	58.019283516435	38.1866401949076	41.6324324028941	74.8758591765766	60.2085913751136	119.011127362519	229.039172411132	197.960658574344	Even	Spread	NA	-0.514934560649088	-0.0425275285087568	0.328032615097246	0.282824781019552	0	0	ENSORLG00000005026	appa	amyloid beta (A4) precursor protein a [Source:ZFIN;Acc:ZDB-GENE-000616-13]
ENSORLT00000006342	86.2462392897066	98.9505071066269	57.5168466368427	42.1331588420553	38.4593804718374	29.5714583277101	197.508479088183	96.5935148097334	149.895780845728	Spread	Even	NA	0.71366496276436	-0.42593712709135	0.262371523071184	0.175883891809764	0	0	ENSORLG00000005030	plin2	perilipin 2 [Source:ZFIN;Acc:ZDB-GENE-050913-12]
ENSORLT00000006348	950.456774891681	879.242475326689	1259.9381184396	1008.35334846365	907.124226374168	1372.15538293604	1444.17077594604	2013.72323913261	2324.9030777165	Spread	Spread	Spread	0.68063253776713	0.77024425986015	0.196521837881774	0.223162251845361	0	0	ENSORLG00000005036	oaz1a	ornithine decarboxylase antizyme 1a [Source:ZFIN;Acc:ZDB-GENE-020731-4]
ENSORLT00000006350	13.1683632560278	4.32633173345162	6.81689678269095	9.51300619265264	4.72619285761726	6.33397329172063	25.5173680877234	34.3719961070186	23.5767128797186	Even	Even	Even	-0.194583109585937	-0.435463193060692	0.562613267856802	0.355220956795155	0	0	ENSORLG00000005038	n6amt1	N-6 adenine-specific DNA methyltransferase 1 (putative) [Source:ZFIN;Acc:ZDB-GENE-040718-206]
ENSORLT00000006375	229.78696186365	130.875333819767	377.885489205416	66.0631279478458	40.3382788852893	51.5363085104279	102.857419111951	122.774304220334	180.278823453173	Spread	Even	NA	2.44849194264556	0.223156400856507	0.504985375052499	0.24500044105465	II	0	ENSORLG00000005056	sqrdl	sulfide quinone reductase-like (yeast) [Source:ZFIN;Acc:ZDB-GENE-050417-436]
ENSORLT00000006377	17.0533109884572	15.8835543601105	12.0914398098159	17.3804168083358	21.8738530827418	16.539345448475	39.1873681829624	51.4522728620901	61.6475437055654	Even	Even	Even	-0.172927959210145	0.136339903178464	0.172815235913176	0.154215565117465	0	0	ENSORLG00000005059	cnot6	CCR4-NOT transcription complex, subunit 6 [Source:ZFIN;Acc:ZDB-GENE-030131-2768]
ENSORLT00000006385	40.3054575360113	21.9224584770646	19.3603117900793	28.608430936814	13.8006467293258	13.660035707868	124.130325953944	39.2726347888577	86.1473182409019	Spread	Even	NA	-0.0279351071355396	-0.569089854344844	0.420101294766224	0.459619724491554	0	0	ENSORLG00000005067	hibadha	3-hydroxyisobutyrate dehydrogenase a [Source:ZFIN;Acc:ZDB-GENE-040801-264]
ENSORLT00000006386	33.8940522507348	26.9209462369363	30.6560137480162	17.0035002219481	13.2339844414684	16.9769721984087	134.843603660377	45.3149121960606	276.397118160189	Even	Even	Even	-0.734441649754311	-1.68852759185724	0.114446225376526	0.137799755170639	0	II	ENSORLG00000005068	dot1l	DOT1-like, histone H3 methyltransferase (S. cerevisiae) [Source:ZFIN;Acc:ZDB-GENE-060503-341]
ENSORLT00000006389	11.6608608201229	18.6649068596621	21.3078869502441	7.87723351215168	12.9648747043751	16.6253440995775	47.2871477568151	41.9578268956453	36.5431662861091	Even	Even	Even	0.300350207356636	-0.16232362661028	0.289642276225901	0.351778515606795	0	0	ENSORLG00000005071	dnajc9	DnaJ (Hsp40) homolog, subfamily C, member 9 [Source:ZFIN;Acc:ZDB-GENE-040718-130]
ENSORLT00000006390	97.502918614578	2107.23041593033	515.845058748142	107.612373051157	2117.28998283998	519.343523713899	4813.13801728406	6118.75358850271	5351.41392207114	Spread	Spread	Spread	-0.996445791923259	-0.983949441845034	1.16929571746355	1.16051957252164	I	I	ENSORLG00000005072	rbp4	retinol binding protein 4, plasma [Source:ZFIN;Acc:ZDB-GENE-000210-19]
ENSORLT00000006396	30.6058422784895	41.9150085213833	27.7058647602365	35.4532117295465	42.8276601608768	30.5124569799583	74.4464476403481	179.451322966449	78.5484037231792	Even	Even	Even	-0.144891163025912	-0.0265681807749966	0.224726013625489	0.170898813570382	0	0	ENSORLG00000005074	si:ch73-379f7.2	si:ch73-379f7.2 [Source:ZFIN;Acc:ZDB-GENE-120215-204]
ENSORLT00000006398	1290.07803727039	1327.09851587494	1426.45217861015	1560.33559097009	1508.7040665367	1514.41736693378	2125.39959963297	2842.9126356525	2542.46282514745	Even	Even	Even	0.691651250468157	0.872436855580484	0.0523203517000058	0.0185262188524843	0	0	ENSORLG00000005077	si:ch211-66h3.1	si:ch211-66h3.1 [Source:ZFIN;Acc:ZDB-GENE-061009-25]
ENSORLT00000006407	209.648585785317	383.748549005099	313.780883833313	296.144503147803	491.808899002799	410.230365655781	527.940703021056	718.421838028746	937.820549472705	Spread	Spread	Spread	0.317326293169637	0.718717898653401	0.289712355753042	0.246075508214958	0	0	ENSORLG00000005083	KIAA1191 (1 of 2)	KIAA1191 [Source:HGNC Symbol;Acc:29209]
ENSORLT00000006408	64.3367019706103	63.8745969411433	45.5463741067211	16.1332086344422	23.2336017927517	10.1348901512054	56.6538045089383	55.2514398773747	48.8982188080247	Even	Even	Even	1.69674071047089	-0.114785983771988	0.185045527641052	0.397385032101726	II	0	ENSORLG00000005084	ell	elongation factor RNA polymerase II [Source:ZFIN;Acc:ZDB-GENE-030131-3946]
ENSORLT00000006410	25.6194969495286	15.8024574410844	16.4614987591995	15.0972635327989	9.11931528106631	7.81301785322187	72.1307354216136	34.4239961511295	51.9951274413417	Even	Even	Even	0.13124880247815	-0.722496557653429	0.284408958033469	0.363767989575294	0	0	ENSORLG00000005086	nle1	notchless homolog 1 (Drosophila) [Source:ZFIN;Acc:ZDB-GENE-050522-321]
ENSORLT00000006421	26.2219340687003	16.3194487988069	19.7212563726109	20.3244219607823	11.4940216569375	15.7156198163897	71.7683881974387	36.4633986065801	38.8658646219285	Even	Even	Even	0.344626925504059	-0.0447780715137991	0.242428208312903	0.278744198221562	0	0	ENSORLG00000005090	dennd4c	DENN/MADD domain containing 4C [Source:ZFIN;Acc:ZDB-GENE-120727-13]
ENSORLT00000006425	17.6415907560303	14.8216725500153	14.8932195227026	4.42443980175997	4.19501071197745	4.19884606816699	13.9555151440398	16.7583195708745	22.8504271802015	Even	Even	Even	1.40725368181437	-0.478103698459011	0.101854569625814	0.0307453736020168	II	0	ENSORLG00000005092	cpne3	copine III [Source:ZFIN;Acc:ZDB-GENE-040426-763]
ENSORLT00000006426	14.6011058104571	8.11559311183733	3.72866223944844	13.9924203351149	4.21564657231404	2.98058517833853	39.97344250132	20.0740707550285	28.0551082407219	Even	HNI Up	NA	-0.151207768251957	-0.470930632801122	0.62051030534356	0.854161466344918	0	0	ENSORLG00000005094	mkl2b	MKL/myocardin-like 2b [Source:ZFIN;Acc:ZDB-GENE-030619-16]
ENSORLT00000006429	13.3064048274996	0	12.1935644691795	8.6507718215198	0	10.0321171882032	19.4738942389939	19.1280965954211	21.6119358894389	OR Down	OR Down	OR Down	0.34536080792998	-0.103417140081128	0.868495929008074	0.873097833548974	I	I	ENSORLG00000005092	cpne3	copine III [Source:ZFIN;Acc:ZDB-GENE-040426-763]
ENSORLT00000006433	95.0556076688036	61.9416664623749	47.7941615707337	62.1719478726515	49.6210759863579	32.1565813369783	225.911877410847	187.337869360985	172.443041000596	Spread	Spread	Spread	0.0689737551819511	-0.439617796379775	0.355337830515182	0.314163397991124	0	0	ENSORLG00000005099	fkbp8	FK506 binding protein 8 [Source:ZFIN;Acc:ZDB-GENE-040426-1849]
ENSORLT00000006434	41.3516282559578	43.543992319427	45.0861923244852	23.0798221705779	29.9847044358592	34.1786099163397	79.3107900444494	151.622478564897	109.775862527965	Even	Even	Even	0.194731662966817	-0.38046456892627	0.0433143085992855	0.192713287283506	0	0	ENSORLG00000005100	pdcl	phosducin-like [Source:ZFIN;Acc:ZDB-GENE-030131-2365]
ENSORLT00000006439	8.88009738289242	5.78093166298677	10.9432986629259	9.57965040828536	8.24403266780248	10.370003149723	52.0332844942729	19.0527979051017	29.014702403859	Even	Even	Even	-0.382031200469392	-0.24304676173359	0.304454414722279	0.114342206161576	0	0	ENSORLG00000005105	ecd	ecdysoneless homolog (Drosophila) [Source:ZFIN;Acc:ZDB-GENE-030131-6304]
ENSORLT00000006445	23.8202531728477	9.32319661208505	17.5719797975552	23.0310344404137	12.744956770401	13.8847061303997	31.0254326474042	29.1687920748837	23.8077788484092	Even	Even	Even	0.856963499311472	0.826643282178117	0.430135178594692	0.340622949032968	0	0	ENSORLG00000005109	polr3k	polymerase (RNA) III (DNA directed) polypeptide K [Source:ZFIN;Acc:ZDB-GENE-040718-291]
ENSORLT00000006446	81.1343025387054	222.012402069408	75.5519998108263	141.479133569072	155.244690522442	114.622767866426	480.280242818516	367.476417302868	347.670190325819	OR Up	Even	NA	-0.0734409611670925	0.0458630439676433	0.657470651613762	0.150672383231363	0	0	ENSORLG00000005110	si:ch211-248a14.8	si:ch211-248a14.8 [Source:ZFIN;Acc:ZDB-GENE-131126-33]
ENSORLT00000006448	12.212040764523	10.0157437200524	12.8532543652029	14.1907562574593	17.6642814718481	19.6921290823138	29.5293237078091	29.8565123310507	28.6164946758533	Even	Even	Even	0.258112237866779	0.813313902014318	0.127255306611703	0.161919557512667	0	0	ENSORLG00000005113		Uncharacterized protein [Source:UniProtKB/TrEMBL;Acc:H2LK96]
ENSORLT00000006452	77.4422485918657	59.0948518480384	54.4209066306376	59.1060504452339	63.1808144561783	52.4030083709539	79.7693972631769	214.328207688371	116.110693814659	Even	Even	Even	0.481861236952742	0.353401800013223	0.191172514988268	0.0934579414785578	0	0	ENSORLG00000005116	zgc:165666	zgc:165666 [Source:ZFIN;Acc:ZDB-GENE-070720-18]
ENSORLT00000006458	32.484450061954	31.1733264234103	33.519870686351	18.0928173098867	13.6362535089034	8.12769860103538	83.2403629188554	59.5862206673594	43.2460097733971	Even	Even	Even	0.647793332298226	-0.638006392954327	0.0363036717824715	0.375730811128301	0	0	ENSORLG00000005119	smfn	small fragment nuclease [Source:ZFIN;Acc:ZDB-GENE-040426-1709]
ENSORLT00000006463	22.9694827303787	20.0414514019702	17.1204548534893	14.682829394217	13.0299460855976	12.5870031313994	61.7090563905958	66.0119473540032	27.291101921076	Even	Even	Even	0.218771802702123	-0.358574568030719	0.145906224328677	0.0822279671090958	0	0	ENSORLG00000005124	plaa	phospholipase A2-activating protein [Source:ZFIN;Acc:ZDB-GENE-030826-13]
ENSORLT00000006476	22.0265656077581	15.390178994283	18.9408101168863	26.58000273155	20.3988801961813	18.8520857615289	55.2718221351061	87.524026885414	87.733675062157	Even	Even	Even	-0.447308107307292	-0.223150696774009	0.176776968433391	0.18634089216664	0	0	ENSORLG00000005137	mgrn1b	mahogunin, ring finger 1b [Source:ZFIN;Acc:ZDB-GENE-110401-3]
ENSORLT00000006479	32.0117183061777	23.384527257603	29.2442929479435	17.0867590829446	11.842411180679	15.0721339083876	64.4590546457125	48.2212853568036	42.3443304992686	Even	Even	Even	0.711885389126557	-0.231917132277175	0.156130706608519	0.180371773338527	0	0	ENSORLG00000005139	SEC16A	SEC16 homolog A (S. cerevisiae) [Source:HGNC Symbol;Acc:29006]
ENSORLT00000006491	19.60297330707	21.543054019263	20.5866047940634	19.9340025263027	22.542563137582	20.6672230589401	44.9435784045434	58.3926497965342	55.6456803542802	Even	Even	Even	0.22020510883071	0.252812630490993	0.0471422678526237	0.0639163451914021	0	0	ENSORLG00000005146	si:zfos-281c7.3	si:zfos-281c7.3 [Source:ZFIN;Acc:ZDB-GENE-131120-84]
ENSORLT00000006498	0.829627310890296	68.675489696804	46.5434769934068	44.940586250698	56.4023734842929	30.5063365019995	147.064482833732	183.431161609685	69.3049931256176	HNI Down	Even	NA	-0.199589228388746	-0.0154284014061562	0.894433155335975	0.295255729527003	I	0	ENSORLG00000005154	pex14	peroxisomal biogenesis factor 14 [Source:ZFIN;Acc:ZDB-GENE-060130-169]
ENSORLT00000006504	0	29.3188165106009	33.3361943765488	0	27.7930932264472	30.3523828577055	106.233286593341	100.546439915315	77.8379924950691	HNI Down	HNI Down	HNI Down	-0.598561179543654	-0.706324124970485	0.87134970562557	0.868538442855042	I	I	ENSORLG00000005161	hnrnpk	heterogeneous nuclear ribonucleoprotein K [Source:ZFIN;Acc:ZDB-GENE-040426-1926]
ENSORLT00000006511	6.14100883973149	7.88320727231989	6.06650106964535	3.48816927386623	6.0834569826849	3.58160237941622	19.4689062930764	31.0259895844263	16.0474329930931	Even	Even	Even	-0.142780793187937	-0.753892886515425	0.153510073991701	0.33577147635322	0	0	ENSORLG00000005162	mapk9	mitogen-activated protein kinase 9 [Source:ZFIN;Acc:ZDB-GENE-091117-28]
ENSORLT00000006512	0	368.343253824205	27.539976549579	0.0728986126695385	99.3641637287986	3.9056183637764	94.0901627305292	121.556453259483	43.3967247852731	Spread	Spread	Spread	2.19684396005883	0.259205216820074	1.55481882055152	1.63297718349095	III	I	ENSORLG00000005165	si:ch211-197g18.2	si:ch211-197g18.2 [Source:ZFIN;Acc:ZDB-GENE-121214-166]
ENSORLT00000006530	59.827450393186	108.317876788755	54.9342385114699	43.9930912475063	57.3073725788247	32.6512417153448	123.476948927827	243.112932696918	100.039415811131	Spread	Even	NA	0.520243977946671	-0.215601438980745	0.39685533257433	0.276395306749819	0	0	ENSORLG00000005180	AKT2 (1 of 2)	v-akt murine thymoma viral oncogene homolog 2 [Source:HGNC Symbol;Acc:392]
ENSORLT00000006531	840.623976887298	913.796144658625	922.450985015431	487.943406372537	521.607224826873	511.358080432998	1417.1707565933	2711.27373702244	1692.18724776195	Even	Even	Even	0.464334430159405	-0.351279681742201	0.0503795445825255	0.0340368540743977	0	0	ENSORLG00000005181		Uncharacterized protein [Source:UniProtKB/TrEMBL;Acc:H2LKH9]
ENSORLT00000006535	0.758341674555876	3.36814491824483	9.85380978057158	2.21848491167402	13.3456736076726	25.2819526903885	17.4495092156951	11.1354765938673	48.8666703065054	Spread	HNI Down	NA	-0.884938641909701	0.661865144684775	1.00498888339638	0.847138095850476	I	0	ENSORLG00000005182	notch1a	notch homolog 1a [Source:ZFIN;Acc:ZDB-GENE-990415-173]
ENSORLT00000006540	22.8300655072078	17.0808885970421	14.9152034136779	42.4519898821558	26.5858898401164	27.4014324262333	62.1641824017263	46.5236312405896	51.7149537457778	Even	Even	Even	0.036199739513411	0.850956734359306	0.223820212536654	0.277921335389704	0	0	ENSORLG00000005189	nprl3	nitrogen permease regulator-like 3 (S. cerevisiae) [Source:ZFIN;Acc:ZDB-GENE-030131-1348]
ENSORLT00000006557	4.52914784762416	5.71080646305032	6.66097631415459	6.15067353503399	9.74010679150544	10.311750167073	24.2801670020061	24.6181650220926	26.5320131212238	Even	Even	Even	-0.57307983796286	0.0595236193630882	0.18957658446862	0.258245542663897	0	0	ENSORLG00000005201	zc3h13	zinc finger CCCH-type containing 13 [Source:ZFIN;Acc:ZDB-GENE-040426-1619]
ENSORLT00000006558	0.0245203822314499	8.63424458049337	3.67371035208136	0.0175453471625327	15.5707201315675	11.677637966696	27.7564269065972	38.2337744455355	48.720020107839	Even	HNI Down	NA	-1.63249714559924	-0.487861585771161	1.05124254555102	0.890492677036572	III	I	ENSORLG00000005200	PLCE1	phospholipase C, epsilon 1 [Source:HGNC Symbol;Acc:17175]
ENSORLT00000006560	11.5020344445994	25.1138095454105	14.9789608401303	7.59111743147297	18.8687046996109	10.096356057063	36.5767519107984	61.0604496903407	25.7928446007553	Even	Even	Even	0.326566583225899	-0.170543972381356	0.411207954838988	0.485984553074322	0	0	ENSORLG00000005204	tmem126a	transmembrane protein 126A [Source:ZFIN;Acc:ZDB-GENE-040426-1770]
ENSORLT00000006569	1656.58820729393	1462.85992737793	1838.4784788984	1633.8259124	1597.68721828753	1886.33089498459	2357.85134505573	9462.05221325569	9309.61512162439	Spread	Spread	Spread	-0.506488580885005	-0.460689318276453	0.113660635838666	0.0921820122877574	0	0	ENSORLG00000005210	GB-ALPHA1	Hemoglobin embryonic subunit alpha [Source:UniProtKB/Swiss-Prot;Acc:Q9PVU6]
ENSORLT00000006582	6.06023007343804	3.76002883339536	5.93540667250713	7.40305983438881	6.33997708413928	4.3268577452053	32.9741468692727	11.0999702989055	34.7814228464145	Even	Even	Even	-0.738378914158428	-0.540661518525464	0.246291397829964	0.259386137022314	0	0	ENSORLG00000005217	tjp1b	tight junction protein 1b [Source:ZFIN;Acc:ZDB-GENE-070925-1]
ENSORLT00000006588	3.57989524510347	6.87460494164104	7.87105698770338	3.5790502007459	9.26356431039163	5.63224710071811	19.840701668706	17.5274673063906	20.4799075994023	Even	Even	Even	-0.0734494273164921	-0.0617429326402752	0.367652866674901	0.467424612633124	0	0	ENSORLG00000005223		Serine/threonine-protein phosphatase [Source:UniProtKB/TrEMBL;Acc:H2LKN3]
ENSORLT00000006589	28.9887607645428	33.0444074089452	21.2421768947453	46.112629019856	53.7750273792215	32.4912684989093	91.0202477400376	110.285626492462	77.3683471411568	Even	Even	Even	-0.157655719950725	0.511056407191115	0.216025525526423	0.244299021476093	0	0	ENSORLG00000005225	cpb2	carboxypeptidase B2 (plasma) [Source:ZFIN;Acc:ZDB-GENE-050522-259]
ENSORLT00000006591	33.1945018174975	69.7781702884812	72.6890824343273	39.9166888110888	70.7764278900583	82.6222696714144	73.1409916363566	121.15851514044	137.746438510818	HNI Down	Spread	NA	0.666379738061579	0.804536088441647	0.375894125249519	0.342139961648067	0	0	ENSORLG00000005228		Uncharacterized protein [Source:UniProtKB/TrEMBL;Acc:H2LKN6]
ENSORLT00000006594	90.0890859998857	86.840410275697	61.9602831545953	78.8063336670423	97.1176158201401	68.6065386408454	183.66797612672	206.874546614068	142.731746400838	Even	Even	Even	0.42642991346735	0.46009913407437	0.193248072766447	0.17723643305194	0	0	ENSORLG00000005231	trappc3	trafficking protein particle complex 3 [Source:ZFIN;Acc:ZDB-GENE-040801-120]
[truncated: 3,187 more rows]
